# Supplementary material for: The OncoSim-Breast Cancer Microsimulation Model
Source: Curr Oncol. 2022 Mar 3;29(3):1619–33. doi: 10.3390/curroncol29030136 (PMC8947518; doi:10.3390/curroncol29030136)
Supplement: Supplementary file 1 [file curroncol-29-00136-s001.zip › Supplementary File S2.xlsx]

## Sheet: Tumour biology
				ER-												ER+
				PR-						PR+						PR-						PR+
				HER2-			HER+			HER2-			HER+			HER2-			HER+			HER2-			HER+
Age group	T	Nodal status	Metastasis	Well	Mod	Poor	Well	Mod	Poor	Well	Mod	Poor	Well	Mod	Poor	Well	Mod	Poor	Well	Mod	Poor	Well	Mod	Poor	Well	Mod	Poor
[20,30)	Size T1a T1b	N0	No	0.00394011	0.0153737	0.0788604	1.84049e-07	0.0145273	0.0609612	0.0002484	0.00280966	0.013124	1.5646e-09	0.000515396	0.0059701	0.0108601	0.0106348	0.0183072	5.07294e-07	0.0100493	0.014152	0.245213	0.264612	0.124613	1.54452e-06	0.0485396	0.0566863
		N0	Yes	0.00378642	0.0129391	0.0757395	2.38868e-07	0.0159711	0.070377	0.0003573	0.00268332	0.0128404	2.97951e-09	0.000639593	0.0071967	0.0105966	0.00870619	0.0173162	6.68494e-07	0.0107463	0.0160902	0.243784	0.244092	0.120447	2.0329e-06	0.0581815	0.0675069
		N1mi	No	0.00151078	0.00899104	0.0428062	5.91117e-08	0.00711647	0.0277172	9.52449e-05	0.00155263	0.00697356	5.02504e-10	0.000238563	0.00265715	0.00971693	0.0145132	0.0231884	3.8019e-07	0.0114873	0.0150146	0.219399	0.341212	0.154508	1.15753e-06	0.0524274	0.0588726
		N1mi	Yes	0.0015199	0.00718848	0.0399171	9.58834e-08	0.00887293	0.0370908	0.000143423	0.00149075	0.00676731	1.196e-09	0.000355333	0.00379288	0.00955402	0.0108641	0.0204984	6.0272e-07	0.0134098	0.0190471	0.219798	0.304591	0.142581	1.83288e-06	0.072602	0.0799129
		N1 (not N1mi)	No	0.00237928	0.0141527	0.0823632	9.30931e-08	0.011202	0.0533305	0.000149998	0.00244398	0.0134178	7.91378e-10	0.000375519	0.00511262	0.0082852	0.0123686	0.0241561	3.24171e-07	0.00978984	0.0156412	0.187072	0.290792	0.160956	9.86975e-07	0.0446804	0.0613295
		N1 (not N1mi)	Yes	0.00229133	0.0109317	0.0744073	1.4455e-07	0.0134933	0.0691391	0.000216218	0.00226702	0.0126146	1.80303e-09	0.000540364	0.00707011	0.00804561	0.00922874	0.021344	5.07561e-07	0.0113913	0.0198328	0.185095	0.258742	0.148463	1.5435e-06	0.0616736	0.0832095
		N2	No	0.00134244	0.0112791	0.087698	7.17501e-08	0.012195	0.0775688	8.46333e-05	0.00215754	0.0148432	6.0995e-10	0.000452842	0.00772579	0.00482294	0.0101698	0.0265364	2.57774e-07	0.0109957	0.0234714	0.108899	0.264851	0.183701	7.8483e-07	0.0555892	0.0956154
		N2	Yes	0.00126382	0.00968247	0.0886346	7.97285e-08	0.0119513	0.082359	0.000119258	0.00200795	0.0150266	9.94489e-10	0.000478613	0.00842197	0.00471859	0.00869154	0.0270347	2.97674e-07	0.0107282	0.0251206	0.108555	0.243681	0.188046	9.05234e-07	0.0580836	0.105394
		N3	No	0.000990982	0.00806979	0.0901209	5.29654e-08	0.00872512	0.0797117	6.24757e-05	0.00154364	0.0152532	4.50261e-10	0.000323993	0.00793923	0.00420356	0.0085909	0.0321969	2.24669e-07	0.00928855	0.0284781	0.0949135	0.223731	0.222886	6.84039e-07	0.0469586	0.116011
		N3	Yes	0.000850569	0.00753236	0.0885471	5.36585e-08	0.00929741	0.0822778	8.02626e-05	0.00156206	0.0150118	6.69307e-10	0.000372332	0.00841366	0.00371826	0.00791671	0.0316224	2.34568e-07	0.00977182	0.0293835	0.0855415	0.221958	0.219957	7.13327e-07	0.0529056	0.123279
	Size T1c	N0	No	0.00192422	0.00891234	0.113151	6.60287e-08	0.00618661	0.0642552	0.000121309	0.00147965	0.0181587	5.61303e-10	0.000199389	0.0060681	0.00534341	0.0113636	0.0332036	1.83357e-07	0.0078882	0.0188553	0.120649	0.256855	0.217942	5.58248e-07	0.0346121	0.07283
		N0	Yes	0.00182796	0.00656487	0.0949396	1.15318e-07	0.0081032	0.0882177	0.000172493	0.00136142	0.0160955	1.43841e-09	0.000324507	0.00902107	0.00515106	0.00802752	0.0276193	3.24957e-07	0.00990859	0.0256638	0.118504	0.225064	0.192112	9.882e-07	0.0536461	0.107673
		N1mi	No	0.000746308	0.00448657	0.0527087	2.92005e-08	0.00355115	0.0341291	4.70498e-05	0.000774772	0.00858678	2.48231e-10	0.000119044	0.00327184	0.00483596	0.0133487	0.0360918	1.89214e-07	0.0105656	0.0233696	0.109191	0.313836	0.240486	5.76084e-07	0.048221	0.0916328
		N1mi	Yes	0.000741451	0.0036039	0.0485241	4.67748e-08	0.0044484	0.0450885	6.99659e-05	0.000747378	0.00822649	5.83443e-10	0.000178144	0.00461072	0.00469292	0.0098983	0.031707	2.96055e-07	0.0122177	0.0294621	0.107964	0.277515	0.220545	9.0031e-07	0.0661481	0.123609
		N1 (not N1mi)	No	0.00110682	0.00675136	0.0982859	4.3306e-08	0.00534375	0.0636405	6.97776e-05	0.00116587	0.0160118	3.68141e-10	0.000179136	0.00610101	0.00388303	0.0108754	0.0364374	1.51929e-07	0.00860797	0.0235933	0.0876749	0.255687	0.242788	4.62566e-07	0.0392864	0.0925102
		N1 (not N1mi)	Yes	0.00105104	0.00522802	0.0874985	6.63051e-08	0.00645309	0.0813034	9.91794e-05	0.00108419	0.014834	8.27053e-10	0.000258426	0.00831403	0.00371602	0.00802091	0.0319372	2.34427e-07	0.00990043	0.029676	0.0854899	0.224879	0.222147	7.12896e-07	0.0536019	0.124507
		N2	No	0.000574938	0.00494871	0.0961903	3.07289e-08	0.00535059	0.0850801	3.62465e-05	0.000946624	0.0162805	2.61228e-10	0.000198685	0.00847392	0.00208101	0.00822443	0.0367914	1.11224e-07	0.00889233	0.0325419	0.0469877	0.214188	0.254691	3.38639e-07	0.0449555	0.132566
		N2	Yes	0.000533615	0.00425426	0.0956236	3.36633e-08	0.00525116	0.0888533	5.03538e-05	0.00088225	0.0162115	4.19898e-10	0.000210292	0.00908607	0.00200606	0.00694013	0.0371124	1.26554e-07	0.0085664	0.0344847	0.0461511	0.194578	0.258143	3.84852e-07	0.0463793	0.144682
		N3	No	0.000406956	0.00337875	0.0939867	2.17507e-08	0.00365313	0.0831311	2.56562e-05	0.00064631	0.0159075	1.84904e-10	0.000135653	0.00827979	0.00173915	0.00662988	0.0424441	9.29528e-08	0.00716828	0.0375417	0.0392687	0.172661	0.293823	2.83009e-07	0.0362395	0.152933
		N3	Yes	0.000346189	0.0031762	0.0913359	2.18395e-08	0.00392048	0.0848691	3.26676e-05	0.000658682	0.0154846	2.72414e-10	0.000157003	0.00867865	0.00152382	0.00606672	0.0415047	9.61308e-08	0.00748832	0.0385661	0.0350566	0.17009	0.288695	2.92336e-07	0.0405425	0.161806
	Size T2	N0	No	0.00129276	0.00805512	0.171348	4.43603e-08	0.00559156	0.0973031	8.14994e-05	0.00133733	0.0274981	3.77102e-10	0.000180211	0.00918905	0.00215699	0.00718535	0.0417228	7.4016e-08	0.0049878	0.0236931	0.0487025	0.162412	0.273861	2.25349e-07	0.0218857	0.0915162
		N0	Yes	0.00128395	0.00572497	0.140631	8.09983e-08	0.00706648	0.130674	0.000121158	0.00118724	0.0238418	1.01033e-09	0.00028299	0.0133626	0.00206968	0.00510803	0.0342145	1.30567e-07	0.00630498	0.031792	0.0476147	0.143212	0.237987	3.97057e-07	0.0341358	0.133385
		N1mi	No	0.000522748	0.00425367	0.0854755	2.04533e-08	0.00336681	0.0553457	3.29558e-05	0.000734553	0.0139248	1.73872e-10	0.000112864	0.00530581	0.00203528	0.00885402	0.0485666	7.96335e-08	0.00700802	0.031447	0.0459547	0.208163	0.323607	2.42453e-07	0.0319843	0.123305
		N1mi	Yes	0.000540825	0.00327627	0.0764325	3.41182e-08	0.00404399	0.0710209	5.10341e-05	0.000679433	0.0129579	4.25571e-10	0.000161949	0.00726254	0.00195815	0.00656587	0.0417676	1.23531e-07	0.00810443	0.0388103	0.0450488	0.184085	0.290524	3.7566e-07	0.0438782	0.16283
		N1 (not N1mi)	No	0.00072137	0.00593232	0.145537	2.82247e-08	0.00469547	0.0942357	4.54776e-05	0.00102443	0.0237094	2.39936e-10	0.000157404	0.00903407	0.00152061	0.00668544	0.0447712	5.94964e-08	0.00529157	0.0289895	0.034334	0.157178	0.298317	1.81143e-07	0.0241505	0.113669
		N1 (not N1mi)	Yes	0.000714972	0.00442137	0.12641	4.51043e-08	0.00545742	0.11746	6.74672e-05	0.000916904	0.0214308	5.62607e-10	0.000218552	0.0120113	0.00144603	0.00494959	0.038587	9.12236e-08	0.00610941	0.0358549	0.0332671	0.13877	0.2684	2.77413e-07	0.033077	0.150431
		N2	No	0.00035134	0.00407813	0.133687	1.87782e-08	0.00440931	0.118246	2.21499e-05	0.000780093	0.022627	1.59634e-10	0.000163732	0.0117772	0.000764095	0.00474161	0.0424301	4.08388e-08	0.00512667	0.0375294	0.0172527	0.123485	0.293726	1.2434e-07	0.0259181	0.152883
		N2	Yes	0.000341055	0.0033815	0.130043	2.15156e-08	0.00417388	0.120835	3.21831e-05	0.000701256	0.0220467	2.68374e-10	0.000167151	0.0123565	0.000733448	0.00402511	0.0422088	4.62699e-08	0.00496831	0.0392203	0.0168735	0.11285	0.293593	1.40708e-07	0.0268989	0.16455
		N3	No	0.000238571	0.00267445	0.125994	1.2751e-08	0.00289164	0.111441	1.50405e-05	0.000511587	0.0213248	1.08397e-10	0.000107376	0.0110994	0.000612595	0.00367143	0.0472137	3.27416e-08	0.00396958	0.0417604	0.013832	0.0956145	0.326841	9.96866e-08	0.0200684	0.170119
		N3	Yes	0.000214796	0.00245268	0.121153	1.35505e-08	0.00302741	0.112575	2.02689e-05	0.000508637	0.0205396	1.69022e-10	0.000121238	0.0115118	0.000540848	0.00341831	0.0460419	3.41196e-08	0.00421932	0.0427821	0.0124426	0.0958379	0.320255	1.03758e-07	0.0228438	0.179494
	Size T3	N0	No	0.000822025	0.0145467	0.176417	2.82074e-08	0.0100978	0.100182	5.1823e-05	0.00241509	0.0283116	2.39788e-10	0.000325441	0.0094609	0.00201841	0.00889432	0.0355035	6.92607e-08	0.0061741	0.0201614	0.0455735	0.201041	0.233038	2.10871e-07	0.027091	0.0778747
		N0	Yes	0.000721129	0.0102225	0.145194	4.54928e-08	0.0126179	0.134914	6.80483e-05	0.00211994	0.0246154	5.67452e-10	0.000505307	0.0137962	0.00204237	0.00612006	0.0297289	1.28844e-07	0.00755416	0.027624	0.0469863	0.171586	0.206786	3.91817e-07	0.040899	0.115898
		N1mi	No	0.000324743	0.00660758	0.0782751	1.73567e-08	0.00714417	0.0692342	2.04732e-05	0.00126394	0.0132483	1.4755e-10	0.000265287	0.00689568	0.00186065	0.00942738	0.0367583	9.94469e-08	0.010193	0.0325127	0.0420122	0.245516	0.254463	3.02781e-07	0.0515309	0.132447
		N1mi	Yes	0.000297508	0.00587238	0.0802447	1.87684e-08	0.00724844	0.0745632	2.80739e-05	0.00121782	0.0136042	2.34107e-10	0.000290277	0.00762478	0.00189257	0.0078967	0.0369043	1.19394e-07	0.00974711	0.0342914	0.0435401	0.221397	0.256696	3.63079e-07	0.0527718	0.143871
		N1 (not N1mi)	No	0.000458975	0.00930178	0.132727	2.4531e-08	0.0100572	0.117396	2.89357e-05	0.00177931	0.0224644	2.08539e-10	0.000373456	0.0116926	0.00142378	0.00718529	0.0337458	7.60972e-08	0.00776879	0.0298481	0.0321479	0.187125	0.233608	2.31689e-07	0.0392754	0.121592
		N1 (not N1mi)	Yes	0.00040196	0.00797222	0.132192	2.53579e-08	0.00984033	0.122832	3.79304e-05	0.00165328	0.0224111	3.163e-10	0.000394074	0.0125608	0.00142836	0.00598838	0.0339598	9.01086e-08	0.00739162	0.0315554	0.0328605	0.167894	0.236215	2.74022e-07	0.040019	0.132392
		N2	No	0.000226432	0.0075316	0.141486	1.21022e-08	0.00814323	0.125144	1.42752e-05	0.0014407	0.023947	1.02881e-10	0.000302385	0.0124643	0.000724688	0.00600239	0.0371137	3.87327e-08	0.00648984	0.032827	0.016363	0.156319	0.256923	1.17927e-07	0.0328096	0.133727
		N2	Yes	0.000193933	0.00617974	0.137962	1.22343e-08	0.00762783	0.128194	1.83002e-05	0.00128156	0.0233893	1.52604e-10	0.00030547	0.013109	0.000732759	0.0049358	0.0376857	4.62264e-08	0.00609239	0.0350175	0.0168577	0.138383	0.262131	1.40575e-07	0.0329848	0.146917
		N3	No	0.000155797	0.00502812	0.136231	8.32694e-09	0.00543644	0.120496	9.8221e-06	0.000961812	0.0230575	7.07876e-11	0.000201873	0.0120013	0.000588719	0.00473127	0.0421921	3.14655e-08	0.00511549	0.0373188	0.0132929	0.123216	0.292078	9.58014e-08	0.0258616	0.152025
		N3	Yes	0.000122939	0.00453367	0.130342	7.75568e-09	0.00559604	0.121113	1.1601e-05	0.000940194	0.0220974	9.67401e-11	0.000224104	0.0123849	0.00054388	0.00423975	0.0416871	3.43109e-08	0.00523323	0.0387356	0.0125124	0.118868	0.289964	1.0434e-07	0.0283333	0.162517
	Size T4	N0	No	0.0116134	0.0174875	0.18082	6.20708e-07	0.0189077	0.159935	0.00073216	0.00334514	0.0306044	5.27666e-09	0.000702105	0.0159294	0.0011229	0.00458947	0.0305621	6.00162e-08	0.00496218	0.0270321	0.0253544	0.119523	0.211569	1.82728e-07	0.0250865	0.11012
		N0	Yes	0.0105134	0.0155428	0.163092	6.6324e-07	0.0191849	0.151545	0.000992078	0.00322327	0.0276497	8.2729e-09	0.000768294	0.0154969	0.000889068	0.00450616	0.0316135	5.60873e-08	0.00556208	0.0293752	0.0204537	0.126338	0.219895	1.70563e-07	0.0301137	0.123245
		N1mi	No	0.00568311	0.0106846	0.102215	3.03747e-07	0.0115523	0.0904086	0.000358287	0.00204382	0.0173001	2.58216e-09	0.000428974	0.00900463	0.00128223	0.00654323	0.0403133	6.8532e-08	0.00707459	0.035657	0.0289519	0.170404	0.279072	2.08656e-07	0.0357659	0.145256
		N1mi	Yes	0.00540829	0.00953961	0.0922869	3.41184e-07	0.011775	0.0857527	0.000510345	0.00197833	0.0156458	4.25575e-09	0.000471551	0.00876901	0.00102727	0.00621213	0.0401802	6.4806e-08	0.0076678	0.0373354	0.0236332	0.174167	0.279483	1.97076e-07	0.0415143	0.156642
		N1 (not N1mi)	No	0.00686508	0.0139471	0.163891	3.66921e-07	0.0150797	0.144962	0.000432804	0.00266789	0.0277391	3.11921e-09	0.00055996	0.0144381	0.000838604	0.00462432	0.0349962	4.48211e-08	0.00499985	0.0309541	0.0189351	0.12043	0.242264	1.36465e-07	0.0252769	0.126097
		N1 (not N1mi)	Yes	0.00622996	0.0122303	0.147555	3.9302e-07	0.0150962	0.137108	0.000587881	0.00253631	0.0250156	4.90232e-09	0.000604553	0.0140206	0.000661014	0.00444882	0.0358861	4.17003e-08	0.0054913	0.0333453	0.0152071	0.12473	0.249614	1.26812e-07	0.0297305	0.139901
		N2	No	0.00333666	0.011069	0.170995	1.78336e-07	0.0119679	0.151245	0.000210357	0.00211735	0.0289414	1.51604e-09	0.000444407	0.0150639	0.000420516	0.00378643	0.037671	2.24755e-08	0.00409392	0.0333199	0.00949496	0.0986094	0.260781	6.84299e-08	0.020697	0.135735
		N2	Yes	0.00300104	0.00934457	0.151239	1.89322e-07	0.0115343	0.140531	0.000283188	0.00193788	0.0256403	2.3615e-09	0.00046191	0.0143706	0.000338574	0.00361431	0.0391105	2.13591e-08	0.00446124	0.0363414	0.00778915	0.101333	0.272042	6.49534e-08	0.0241536	0.152472
		N3	No	0.00234002	0.00734385	0.162515	1.25068e-07	0.00794024	0.143744	0.000147525	0.00140478	0.0275061	1.06321e-09	0.000294847	0.0143168	0.000348197	0.00296608	0.0422719	1.86102e-08	0.00320695	0.0373895	0.00786205	0.0772451	0.292631	5.66616e-08	0.0162128	0.152313
		N3	Yes	0.00196293	0.00685971	0.14177	1.23833e-07	0.00846713	0.131732	0.000185229	0.00142257	0.0240348	1.54462e-09	0.000339082	0.0134708	0.000259293	0.00310652	0.0429254	1.63576e-08	0.00383447	0.0398862	0.00596522	0.0870963	0.298578	4.97438e-08	0.0207602	0.167344
[30,40)	Size T1a T1b	N0	No	0.00316468	0.0179375	0.0787709	0.000844411	0.0200548	0.0390782	0.000133557	0.00190044	0.00681958	4.80527e-06	0.000412466	0.00199088	0.0149806	0.0205848	0.0280638	0.00399718	0.0230145	0.0139224	0.226429	0.296921	0.0993735	0.00814673	0.064443	0.0290107
		N0	Yes	0.00283821	0.015193	0.0743904	0.00100106	0.0231626	0.0453232	0.000190283	0.00187235	0.00659956	8.8715e-06	0.000551229	0.00242529	0.0134294	0.0168956	0.0260392	0.00473666	0.0257583	0.0158647	0.219505	0.281498	0.0947788	0.0102339	0.0828743	0.0348305
		N1mi	No	0.00122743	0.0103249	0.0410228	0.000274326	0.00966919	0.0170467	5.03125e-05	0.00102996	0.00348831	1.51626e-06	0.000187242	0.000853002	0.013558	0.0276485	0.0341041	0.00303018	0.0258926	0.0141717	0.199041	0.3755	0.118612	0.00599846	0.068264	0.0290044
		N1mi	Yes	0.00110978	0.0082221	0.0381909	0.000391429	0.0125351	0.0232682	7.44033e-05	0.00101327	0.00338812	3.46889e-06	0.000298312	0.00124511	0.0117946	0.0205374	0.0300264	0.00416004	0.0313104	0.0182939	0.192783	0.342173	0.109291	0.00898808	0.100737	0.0401639
		N1 (not N1mi)	No	0.00198713	0.0167071	0.0811405	0.000444117	0.0156461	0.0337174	8.14528e-05	0.00166662	0.00689965	2.45473e-06	0.000302984	0.00168719	0.0118838	0.0242224	0.0365215	0.002656	0.022684	0.0151762	0.174462	0.328969	0.127019	0.00525775	0.0598049	0.0310603
		N1 (not N1mi)	Yes	0.0017271	0.0129074	0.0734891	0.000609161	0.0196781	0.0447741	0.00011579	0.00159068	0.00651961	5.39846e-06	0.000468304	0.00239591	0.0102532	0.0180095	0.0322749	0.0036164	0.0274565	0.0196639	0.16759	0.300056	0.117476	0.00781351	0.088338	0.0431716
		N2	No	0.00107635	0.0134597	0.0913946	0.00032861	0.0172184	0.051879	4.65711e-05	0.00149609	0.00802919	1.91721e-06	0.000371531	0.00268202	0.00664116	0.020133	0.0424414	0.00202754	0.0257552	0.0240913	0.102913	0.304674	0.152501	0.00423666	0.075661	0.0509406
		N2	Yes	0.000979633	0.0117568	0.0900244	0.000345524	0.0179239	0.0548484	6.56778e-05	0.00144887	0.00798654	3.06208e-06	0.000426556	0.002935	0.00618392	0.0174424	0.0420396	0.00218112	0.0265919	0.0256131	0.101077	0.290607	0.153018	0.00471247	0.0855562	0.056233
		N3	No	0.000818157	0.00991598	0.0967093	0.000249783	0.0126851	0.0548958	3.53996e-05	0.0011022	0.0084961	1.45731e-06	0.000273714	0.00283798	0.0059602	0.0175124	0.0530241	0.00181965	0.0224028	0.0300985	0.0923609	0.265016	0.190527	0.00380226	0.0658126	0.0636425
		N3	Yes	0.000674337	0.00935452	0.0919856	0.000237844	0.0142615	0.0560433	4.52097e-05	0.00115283	0.00816053	2.1078e-06	0.000339398	0.00299894	0.00498402	0.0162496	0.0502946	0.0017579	0.0247734	0.0306426	0.0814643	0.270734	0.183065	0.00379809	0.0797055	0.067275
	Size T1c	N0	No	0.00170878	0.0109953	0.114393	0.000334937	0.00903057	0.0416892	6.87167e-05	0.00105149	0.00960826	1.81621e-06	0.000167646	0.00206057	0.00814934	0.0232575	0.0515162	0.00159735	0.0191017	0.0187744	0.117372	0.302807	0.176978	0.0031022	0.0482786	0.0379544
		N0	Yes	0.0014372	0.00808534	0.0978082	0.000506912	0.0123266	0.0595907	9.63545e-05	0.000996417	0.00867708	4.49231e-06	0.00029335	0.00318877	0.00684729	0.0163403	0.0435633	0.00241509	0.0249118	0.0265415	0.11192	0.272246	0.158564	0.005218	0.0801506	0.0582712
		N1mi	No	0.00063107	0.00536238	0.0525734	0.000141042	0.00502181	0.0218465	2.58677e-05	0.000534924	0.0044705	7.79571e-07	9.72465e-05	0.00109318	0.00702288	0.0264676	0.0552471	0.00156959	0.0247867	0.0229575	0.103101	0.359462	0.192146	0.00310713	0.0653484	0.0469858
		N1mi	Yes	0.000566408	0.00431263	0.0485716	0.000199776	0.00657486	0.0295928	3.79738e-05	0.000531478	0.00430904	1.77044e-06	0.00015647	0.00158354	0.00606126	0.0195766	0.0485915	0.00213785	0.0298457	0.0296049	0.0990718	0.326165	0.176866	0.004619	0.0960247	0.064997
		N1 (not N1mi)	No	0.000967535	0.00834189	0.101346	0.000216241	0.0078121	0.0421135	3.96594e-05	0.000832145	0.00861778	1.19521e-06	0.00015128	0.00210732	0.00582953	0.0222921	0.0576605	0.00130288	0.0208764	0.0239604	0.0855813	0.302754	0.20054	0.00257915	0.0550392	0.0490384
		N1 (not N1mi)	Yes	0.000834057	0.00649887	0.0909823	0.000294179	0.00990791	0.055432	5.59179e-05	0.000800904	0.00807152	2.60704e-06	0.00023579	0.00296623	0.00498573	0.016479	0.0508434	0.00175851	0.0251232	0.0309769	0.0814922	0.274557	0.185062	0.00379939	0.0808309	0.0680091
		N2	No	0.00048383	0.00619822	0.105214	0.000147713	0.00792912	0.0597236	2.09341e-05	0.000688955	0.00924328	8.61802e-07	0.000171091	0.00308757	0.00300759	0.0170889	0.0617599	0.000918216	0.021861	0.0350572	0.0466064	0.258607	0.221917	0.00191866	0.064221	0.0741277
		N2	Yes	0.000436906	0.00545641	0.10259	0.0001541	0.00831863	0.0625039	2.92916e-05	0.000672435	0.00910127	1.36565e-06	0.000197968	0.00334465	0.00277701	0.0147115	0.060959	0.000979474	0.0224286	0.0371399	0.0453905	0.245109	0.221882	0.00211623	0.0721612	0.0815399
		N3	No	0.000352117	0.0043511	0.105701	0.000107501	0.00556617	0.0599996	1.52352e-05	0.00048364	0.00928601	6.27194e-07	0.000120104	0.00310184	0.00258434	0.0141638	0.0732564	0.000788997	0.0181192	0.041583	0.0400476	0.214342	0.263226	0.00164865	0.0532285	0.0879264
		N3	Yes	0.000289616	0.00416236	0.100122	0.00010215	0.00634576	0.0610003	1.94168e-05	0.000512958	0.00888232	9.05263e-07	0.000151017	0.00326419	0.00215533	0.0131399	0.069657	0.000760203	0.0200325	0.0424393	0.0352291	0.218924	0.253541	0.00164248	0.0644523	0.0931745
	Size T2	N0	No	0.00122861	0.0106354	0.18539	0.000240819	0.00873498	0.0675629	4.94072e-05	0.00101707	0.0155715	1.30585e-06	0.000162159	0.00333943	0.00352061	0.0157384	0.0692784	0.000690074	0.0129262	0.0252476	0.0507061	0.20491	0.237998	0.00134019	0.0326702	0.0510406
		N0	Yes	0.00108801	0.00759945	0.156151	0.00038375	0.0115858	0.0951371	7.29438e-05	0.000936537	0.013853	3.40084e-06	0.000275721	0.00509089	0.00296526	0.0112065	0.0581642	0.00104587	0.017085	0.0354372	0.0484675	0.186711	0.211709	0.00225969	0.0549688	0.0778016
		N1mi	No	0.000474377	0.00545605	0.0914949	0.000106022	0.00510953	0.0380201	1.94448e-05	0.000544268	0.00778013	5.86005e-07	9.89452e-05	0.00190249	0.00317197	0.0188403	0.0797829	0.000708924	0.0176437	0.0331532	0.0465665	0.255873	0.27748	0.00140337	0.0465165	0.0678527
		N1mi	Yes	0.000446814	0.00424005	0.0827419	0.000157595	0.00646421	0.0504115	2.99558e-05	0.000522534	0.00734048	1.39662e-06	0.000153837	0.00269757	0.0027352	0.014044	0.0692258	0.000964726	0.0214109	0.0421766	0.0447071	0.233987	0.251971	0.00208437	0.068887	0.0925977
		N1 (not N1mi)	No	0.000674491	0.00784017	0.160515	0.000150747	0.00734224	0.0667009	2.76475e-05	0.000782096	0.0136491	8.3321e-07	0.000142181	0.00333765	0.0024418	0.0146576	0.0757805	0.000545735	0.0137267	0.0314901	0.0358473	0.199068	0.26356	0.00108032	0.0361896	0.0644488
		N1 (not N1mi)	Yes	0.0006111	0.00591974	0.141573	0.00021554	0.00902499	0.0862552	4.09701e-05	0.000729534	0.0125597	1.91014e-06	0.000214778	0.00461561	0.00208965	0.0109527	0.0661641	0.000737036	0.016698	0.0403112	0.0341555	0.182483	0.240828	0.00159242	0.0537239	0.0885024
		N2	No	0.000314527	0.00543369	0.155558	9.60249e-05	0.00695109	0.0883006	1.36088e-05	0.000603975	0.0136661	5.60238e-07	0.000149988	0.00456494	0.00117476	0.0104807	0.0757694	0.000358655	0.0134076	0.0430095	0.0182045	0.158606	0.272256	0.00074943	0.0393873	0.0909427
		N2	Yes	0.000298839	0.00464135	0.149306	0.000105403	0.00707601	0.0909662	2.00351e-05	0.000571988	0.0132457	9.34091e-07	0.000168396	0.0048677	0.00108656	0.00913103	0.0741949	0.000383239	0.0139208	0.0452041	0.01776	0.152132	0.270058	0.000828018	0.0447884	0.0992445
		N3	No	0.000217831	0.00363447	0.149528	6.65038e-05	0.00464942	0.0848778	9.42501e-06	0.000403985	0.0131363	3.88003e-07	0.000100323	0.00438798	0.000960615	0.00827702	0.0859924	0.000293275	0.0105884	0.0488124	0.0148859	0.125257	0.308989	0.000612815	0.0311056	0.103213
		N3	Yes	0.000191131	0.00341875	0.141259	6.74134e-05	0.00521208	0.0860636	1.2814e-05	0.000421318	0.0125318	5.97426e-07	0.000124038	0.00460536	0.000813677	0.0078749	0.0821895	0.00028699	0.0120058	0.0500749	0.0132996	0.131204	0.299158	0.000620065	0.038627	0.109938
	Size T3	N0	No	0.000761003	0.018709	0.185931	0.000149164	0.0153659	0.0677603	3.0603e-05	0.00178916	0.015617	8.08851e-07	0.000285258	0.00334918	0.00320911	0.0189771	0.057425	0.000629016	0.0155862	0.0209278	0.0462197	0.247078	0.197277	0.00122161	0.0393933	0.0423077
		N0	Yes	0.000595218	0.0132173	0.157033	0.000209938	0.0201505	0.0956742	3.99053e-05	0.00162887	0.0139312	1.8605e-06	0.000479546	0.00511963	0.00285017	0.0130782	0.0492266	0.00100528	0.0199385	0.0299919	0.0465863	0.217896	0.179178	0.00217198	0.0641497	0.0658465
		N1mi	No	0.000268257	0.00812375	0.0840442	8.18989e-05	0.0103924	0.0477066	1.16068e-05	0.000902985	0.00738344	4.77822e-07	0.000224242	0.00246632	0.00263967	0.0192282	0.0605698	0.00080589	0.0245978	0.0343817	0.040905	0.290982	0.21764	0.00168395	0.0722607	0.0726993
		N1mi	Yes	0.00023871	0.0073809	0.084366	8.4195e-05	0.0112526	0.0514009	1.60039e-05	0.000909604	0.00748455	7.46146e-07	0.000267792	0.00275052	0.00256742	0.0164039	0.0594031	0.000905551	0.0250087	0.036192	0.0419648	0.273306	0.216218	0.00195651	0.0804626	0.0794587
		N1 (not N1mi)	No	0.000391891	0.0118208	0.147301	0.000119644	0.0151218	0.0836137	1.69561e-05	0.00131392	0.0129407	6.98039e-07	0.000326292	0.00432263	0.00208782	0.015148	0.0574757	0.000637409	0.0193782	0.0326254	0.0323533	0.229236	0.206523	0.0013319	0.0569272	0.0689856
		N1 (not N1mi)	Yes	0.000334781	0.0104011	0.144265	0.00011808	0.0158571	0.087895	2.24448e-05	0.0012818	0.0127985	1.04644e-06	0.00037737	0.00470335	0.00201134	0.0129127	0.0567415	0.000709417	0.0196861	0.0345704	0.0328756	0.215138	0.206531	0.00153275	0.0633377	0.0758986
		N2	No	0.000197992	0.00980166	0.160804	6.04468e-05	0.0125388	0.091278	8.56661e-06	0.00108949	0.0141269	3.52665e-07	0.000270558	0.00471886	0.00108826	0.0129589	0.064734	0.000332246	0.0165778	0.0367454	0.016864	0.196109	0.232603	0.000694246	0.0487005	0.0776974
		N2	Yes	0.000166068	0.00828947	0.1548	5.85734e-05	0.0126378	0.0943139	1.11337e-05	0.00102157	0.0137332	5.19084e-07	0.000300756	0.00504684	0.00106088	0.0109426	0.0647395	0.000374182	0.0166826	0.0394433	0.0173402	0.182315	0.235642	0.000808449	0.0536743	0.0865968
		N3	No	0.000139484	0.00669998	0.15853	4.25844e-05	0.00857099	0.0899877	6.03512e-06	0.000744727	0.0139272	2.4845e-07	0.000184941	0.00465216	0.000905204	0.0104587	0.0753504	0.000276358	0.0133794	0.0427716	0.0140273	0.158273	0.27075	0.000577466	0.0393045	0.0904397
		N3	Yes	0.000107178	0.00619138	0.148894	3.78025e-05	0.00943913	0.0907151	7.18556e-06	0.000763011	0.0132091	3.3501e-07	0.000224634	0.00485426	0.000801661	0.00956939	0.0729081	0.000282752	0.0145891	0.0444201	0.0131032	0.159436	0.265375	0.000610908	0.0469386	0.0975233
	Size T4	N0	No	0.0102237	0.0229129	0.206904	0.00312131	0.0293116	0.117446	0.000442356	0.00254686	0.0181769	1.82106e-05	0.000632472	0.00607171	0.00169771	0.0099758	0.0536687	0.000518311	0.0127616	0.0304643	0.0263082	0.150965	0.192843	0.00108304	0.0374897	0.0644162
		N0	Yes	0.00893481	0.0206917	0.181616	0.00315138	0.0315457	0.110652	0.000599019	0.00254999	0.0161121	2.79279e-05	0.000750729	0.0059211	0.00127747	0.00991471	0.0538983	0.000450574	0.0151156	0.0328382	0.0208804	0.165189	0.196182	0.000973501	0.0486325	0.0720955
		N1mi	No	0.00489111	0.0136862	0.114342	0.00149325	0.0175081	0.0649049	0.000211626	0.00152127	0.0100452	8.71208e-06	0.000377783	0.00335543	0.00189523	0.0139043	0.0692085	0.000578613	0.0177872	0.0392853	0.029369	0.210415	0.248681	0.00120904	0.0522533	0.0830679
		N1mi	Yes	0.00447883	0.0123753	0.100143	0.00157972	0.0188669	0.0610134	0.000300275	0.00152511	0.00888424	1.39996e-05	0.000448999	0.0032649	0.00143834	0.0133191	0.0667536	0.000507315	0.0203057	0.0406704	0.0235098	0.221909	0.242973	0.00109609	0.0653311	0.089291
		N1 (not N1mi)	No	0.00607922	0.0183818	0.188638	0.00185598	0.0235151	0.107078	0.000263032	0.00204321	0.0165722	1.08283e-05	0.000507399	0.00553569	0.00127536	0.0101108	0.0618175	0.000389366	0.0129343	0.0350899	0.0197633	0.153007	0.222124	0.000813602	0.037997	0.0741969
		N1 (not N1mi)	Yes	0.00533761	0.0164142	0.165651	0.00188262	0.0250244	0.100925	0.00035785	0.00202284	0.0146958	1.6684e-05	0.000595535	0.00540059	0.000957511	0.00986815	0.0616802	0.000337722	0.0150446	0.0375794	0.0156506	0.164413	0.224507	0.000729674	0.0484041	0.0825047
		N2	No	0.00301326	0.0148777	0.200715	0.000919948	0.0190324	0.113933	0.000130376	0.00165371	0.0176332	5.36725e-06	0.000410672	0.00589009	0.000652199	0.00844287	0.0678611	0.000199116	0.0108006	0.0385205	0.0101067	0.127767	0.24384	0.000416064	0.0317288	0.0814507
		N2	Yes	0.0026341	0.0128482	0.173942	0.000929067	0.0195878	0.105976	0.000176598	0.00158338	0.0154313	8.2335e-06	0.000466155	0.00567088	0.000502442	0.00821324	0.0688672	0.000177215	0.0125216	0.0419581	0.00821246	0.136841	0.250666	0.000382887	0.0402866	0.0921181
		N3	No	0.00215207	0.0100522	0.194268	0.000657025	0.0128594	0.110274	9.31145e-05	0.00111734	0.0170668	3.83328e-06	0.000277475	0.00570089	0.000549964	0.00673526	0.0775492	0.000167904	0.00861613	0.0440198	0.00852239	0.101925	0.278651	0.000350844	0.0253115	0.0930789
		N3	Yes	0.00174923	0.00957567	0.16554	0.000616967	0.0145987	0.100857	0.000117274	0.00118008	0.0146859	5.46763e-06	0.000347422	0.00539697	0.000390664	0.00716712	0.0767387	0.00013779	0.0109267	0.0467539	0.00638544	0.119411	0.279317	0.000297707	0.0351553	0.102647
[40,50)	Size T1a T1b	N0	No	0.00489719	0.0209869	0.0417075	0.00105764	0.0151545	0.0253508	0.000300449	0.00290329	0.0055555	8.7496e-06	0.000406971	0.00198711	0.0160708	0.0170883	0.0111439	0.0034708	0.0123394	0.00677355	0.353125	0.321845	0.0607128	0.0102836	0.0451148	0.0217159
		N0	Yes	0.0045114	0.0187944	0.0377539	0.00127622	0.0175674	0.0297172	0.000426532	0.00286853	0.00508326	1.59496e-05	0.000517774	0.00241342	0.0151794	0.0150886	0.010054	0.00429408	0.0141035	0.00791378	0.349887	0.311343	0.0555397	0.0130836	0.0561979	0.0263691
		N1mi	No	0.00189506	0.0118903	0.0219666	0.000342816	0.00719175	0.0111838	0.000113433	0.00156412	0.00286911	2.76696e-06	0.000183649	0.000859592	0.0145116	0.0225915	0.0136958	0.00262514	0.0136643	0.0069729	0.311097	0.404599	0.0731651	0.00758858	0.0475057	0.0219204
		N1mi	Yes	0.00177157	0.0102146	0.0194652	0.000501157	0.00954774	0.0153216	0.000167494	0.00155903	0.00262084	6.26321e-06	0.000281406	0.00124432	0.0133886	0.0184194	0.0116431	0.00378748	0.0172169	0.00916462	0.308609	0.380072	0.0643182	0.01154	0.0686034	0.0305369
		N1 (not N1mi)	No	0.00320712	0.0201127	0.045419	0.000580167	0.012165	0.023124	0.000191968	0.00264573	0.00593228	4.68268e-06	0.000310646	0.00177732	0.0132965	0.0206896	0.0153317	0.00240533	0.0125139	0.00780579	0.285047	0.370537	0.0819045	0.00695315	0.0435063	0.0245388
		N1 (not N1mi)	Yes	0.00288885	0.0168022	0.0392473	0.000817223	0.0157052	0.0308926	0.000273128	0.00256447	0.00528433	1.02132e-05	0.00046289	0.00250889	0.0121955	0.0169246	0.0131135	0.00344997	0.0158197	0.010322	0.281108	0.349228	0.0724407	0.0105117	0.063036	0.0343933
		N2	No	0.00191046	0.0182448	0.0548981	0.000472097	0.0150742	0.0381802	0.000119723	0.00262995	0.00742893	3.9893e-06	0.000421815	0.00304037	0.00817183	0.0193633	0.0191192	0.00201935	0.0159984	0.0132969	0.18341	0.380007	0.105821	0.00611143	0.060949	0.0433083
		N2	Yes	0.00178868	0.016706	0.0524816	0.000505996	0.0156154	0.0413098	0.000169111	0.0025498	0.00706623	6.32369e-06	0.000460242	0.00335489	0.00802904	0.017893	0.0186454	0.00227132	0.0167248	0.0146763	0.18507	0.36921	0.103	0.00692046	0.0666429	0.0489022
		N3	No	0.00151484	0.0140213	0.0605971	0.000374334	0.0115847	0.0421436	9.49304e-05	0.00202113	0.00820012	3.16319e-06	0.000324168	0.00335599	0.00765038	0.0175697	0.0249173	0.0018905	0.0145164	0.0173293	0.171707	0.344806	0.137912	0.00572146	0.0553032	0.0564419
		N3	Yes	0.00128358	0.0138575	0.0559043	0.000363111	0.0129528	0.0440039	0.000121357	0.00211504	0.00752707	4.53798e-06	0.000381767	0.00357369	0.00674619	0.0173779	0.0232548	0.00190842	0.0162434	0.0183045	0.1555	0.358582	0.128463	0.00581473	0.0647245	0.0609915
	Size T1c	N0	No	0.00300253	0.0142652	0.0703651	0.000476357	0.00756702	0.0314188	0.000176854	0.00181297	0.00906627	3.78344e-06	0.000186688	0.00238221	0.00992696	0.0214093	0.0237653	0.00157493	0.0113566	0.0106115	0.209416	0.370441	0.125241	0.00448004	0.0381457	0.0329078
		N0	Yes	0.00262987	0.0115142	0.0571439	0.00074396	0.0107625	0.0449796	0.000248642	0.00175738	0.00769397	9.29764e-06	0.000317209	0.00365293	0.00890978	0.0167991	0.0193634	0.00252047	0.0157024	0.0152415	0.205371	0.346638	0.106966	0.00767959	0.0625687	0.0507854
		N1mi	No	0.00109689	0.0069522	0.031693	0.000198427	0.00420498	0.0161357	6.56566e-05	0.00091453	0.00413949	1.60156e-06	0.000107379	0.0012402	0.00846238	0.0243471	0.0249775	0.00153084	0.0147262	0.0127167	0.181415	0.436041	0.133434	0.00442525	0.0511974	0.0399771
		N1mi	Yes	0.00102291	0.00606133	0.0280071	0.000289369	0.00566562	0.0220452	9.67114e-05	0.000925125	0.00377094	3.61639e-06	0.000166986	0.00179036	0.00778399	0.0198634	0.0213164	0.002202	0.0185666	0.0167787	0.179422	0.409868	0.117755	0.00670924	0.0739818	0.0559075
		N1 (not N1mi)	No	0.00177065	0.011387	0.0643256	0.000320311	0.00688735	0.0327499	0.000105986	0.00149791	0.00840172	2.58531e-06	0.000175876	0.00251718	0.00739592	0.0215906	0.0274473	0.00133792	0.0130589	0.0139742	0.158552	0.386674	0.146628	0.00386757	0.045401	0.0439301
		N1 (not N1mi)	Yes	0.00158873	0.00963405	0.0553337	0.000449433	0.0090051	0.0435547	0.000150207	0.00147042	0.00745023	5.61679e-06	0.000265413	0.00353721	0.00675327	0.0176358	0.0235252	0.00191042	0.0164844	0.0185173	0.155664	0.363902	0.129957	0.00582084	0.0656848	0.0617006
		N2	No	0.000958443	0.00937695	0.0705346	0.000236842	0.00774744	0.0490549	6.00627e-05	0.00135167	0.00954488	2.00136e-06	0.000216793	0.00390635	0.00413033	0.0183432	0.0310511	0.00102065	0.0151556	0.0215952	0.0927018	0.359987	0.171861	0.00308893	0.057738	0.0703361
		N2	Yes	0.000893823	0.00868736	0.0670109	0.000252852	0.00812021	0.0527462	8.45069e-05	0.00132593	0.00902248	3.16002e-06	0.000239332	0.00428368	0.00403992	0.0169095	0.0302932	0.00114285	0.0158055	0.0238447	0.0931206	0.348916	0.167344	0.00348212	0.0629797	0.0794515
		N3	No	0.000727996	0.00687007	0.0739559	0.000179896	0.0056762	0.0514343	4.56213e-05	0.000990305	0.0100079	1.52015e-06	0.000158834	0.00409583	0.0037041	0.0158676	0.0384401	0.000915325	0.0131101	0.026734	0.0831355	0.311402	0.212757	0.00277017	0.0499456	0.0870733
		N3	Yes	0.000614189	0.00686968	0.0677932	0.000173747	0.00642119	0.053362	5.80688e-05	0.0010485	0.00912781	2.1714e-06	0.000189256	0.00433369	0.00325032	0.015656	0.035883	0.000919477	0.0146339	0.0282446	0.0749202	0.323051	0.198223	0.00280154	0.0583111	0.0941121
	Size T2	N0	No	0.00249824	0.0159677	0.131965	0.000396349	0.00847012	0.0589239	0.000147151	0.00202934	0.0170032	3.14799e-06	0.000208969	0.00446769	0.00496283	0.0167655	0.0369841	0.000787362	0.00889336	0.0165138	0.104694	0.290091	0.194903	0.00223973	0.0298718	0.0512119
		N0	Yes	0.00230491	0.0125291	0.10562	0.000652032	0.0117111	0.0831363	0.000217919	0.00191228	0.0142208	8.14878e-06	0.000345169	0.00675175	0.00446699	0.0133382	0.0299309	0.00126366	0.0124675	0.0235595	0.102965	0.275226	0.165343	0.00385023	0.0496786	0.0785014
		N1mi	No	0.000943441	0.00809372	0.0631102	0.000170668	0.00489542	0.032131	5.64715e-05	0.00106469	0.00824296	1.37751e-06	0.00012501	0.00246961	0.00437332	0.0198301	0.041272	0.000791133	0.0119941	0.0210126	0.0937544	0.355144	0.220481	0.00228695	0.0416989	0.0660567
		N1mi	Yes	0.000923984	0.00682381	0.0546314	0.000261385	0.00637832	0.043002	8.73585e-05	0.0010415	0.00735568	3.26666e-06	0.000187992	0.00349232	0.00402215	0.0163169	0.0347737	0.00113782	0.0152517	0.0273714	0.0927111	0.336689	0.192095	0.00346681	0.0607728	0.0912026
		N1 (not N1mi)	No	0.00141106	0.0122341	0.116465	0.00025526	0.0073997	0.0592953	8.44615e-05	0.00160934	0.0152117	2.06027e-06	0.00018896	0.00455747	0.00354136	0.0162285	0.0412364	0.000640631	0.00981568	0.0209945	0.075919	0.290642	0.220291	0.00185189	0.0341255	0.0659997
		N1 (not N1mi)	Yes	0.00133067	0.0100318	0.0984277	0.000376431	0.00937685	0.0774753	0.000125809	0.00153112	0.0132525	4.70444e-06	0.00027637	0.006292	0.00323566	0.0133995	0.0349965	0.000915331	0.0125247	0.0275468	0.0745823	0.276489	0.193326	0.00278891	0.0499067	0.091787
		N2	No	0.00069866	0.00921773	0.116938	0.000172647	0.00761588	0.081327	4.37828e-05	0.00132871	0.0158242	1.45889e-06	0.000213111	0.00647624	0.00180905	0.0126151	0.0427168	0.000447037	0.0104228	0.0297084	0.0406027	0.247571	0.236428	0.00135293	0.0397078	0.0967608
		N2	Yes	0.000685242	0.00828265	0.109311	0.000193847	0.00774192	0.0860416	6.47865e-05	0.00126416	0.0147178	2.42261e-06	0.000228182	0.0069877	0.00177172	0.0117635	0.0413263	0.000501198	0.0109955	0.0325291	0.0408382	0.242732	0.228293	0.00152709	0.0438134	0.108388
		N3	No	0.00050064	0.00637921	0.116301	0.000123714	0.00527064	0.0808839	3.13736e-05	0.000919549	0.015738	1.0454e-06	0.000147486	0.00644096	0.00153055	0.0103078	0.0501605	0.000378216	0.00851656	0.0348853	0.0343519	0.202292	0.277628	0.00114464	0.0324455	0.113622
		N3	Yes	0.000450048	0.00626488	0.1062	0.000127314	0.00585588	0.0835928	4.255e-05	0.000956192	0.0142989	1.5911e-06	0.000172594	0.00678882	0.00136242	0.010418	0.0470099	0.000385414	0.00973782	0.0370028	0.031404	0.214968	0.25969	0.00117431	0.0388019	0.123295
	Size T3	N0	No	0.00150293	0.0272816	0.128546	0.000238442	0.0144716	0.057397	8.8525e-05	0.00346723	0.0165626	1.89381e-06	0.000357034	0.00435192	0.00439366	0.0196344	0.0297748	0.000697062	0.0104152	0.0132948	0.0926874	0.33973	0.156911	0.00198286	0.0349834	0.0412292
		N0	Yes	0.00122678	0.0212007	0.103338	0.000347042	0.0198166	0.0813404	0.000115987	0.00323581	0.0139136	4.33716e-06	0.000584068	0.0066059	0.00417727	0.0151442	0.0246454	0.0011817	0.0141556	0.0193991	0.0962866	0.312492	0.136145	0.00360051	0.0564051	0.0646386
		N1mi	No	0.000522555	0.0120853	0.055404	0.000129129	0.00998515	0.038532	3.27469e-05	0.00174207	0.00749738	1.09116e-06	0.000279409	0.00306838	0.00356469	0.0202958	0.0299456	0.000880876	0.0167689	0.0208264	0.0800066	0.398307	0.165743	0.00266591	0.0638842	0.0678319
		N1mi	Yes	0.000479687	0.0115429	0.0541293	0.000135698	0.0107893	0.0426067	4.53522e-05	0.00176176	0.00728807	1.69588e-06	0.000317999	0.00346022	0.00366873	0.0185201	0.0289961	0.00103784	0.017311	0.0228237	0.0845647	0.38215	0.160179	0.00316218	0.0689785	0.0760496
		N1 (not N1mi)	No	0.000802505	0.0184863	0.10208	0.000198308	0.0152738	0.0709942	5.02905e-05	0.00266475	0.0138137	1.67574e-06	0.000427398	0.00565342	0.00296392	0.0168084	0.029872	0.000732419	0.0138875	0.0207752	0.0665228	0.329867	0.165335	0.00221662	0.0529071	0.0676652
		N1 (not N1mi)	Yes	0.000708146	0.0171221	0.0974318	0.000200326	0.0160043	0.0766914	6.6952e-05	0.00261331	0.0131184	2.50358e-06	0.000471705	0.00622834	0.00302538	0.0153457	0.0291546	0.000855846	0.0143439	0.0229484	0.0697354	0.316649	0.161055	0.00260766	0.0571555	0.0764652
		N2	No	0.000425786	0.0160977	0.117029	0.000105217	0.0133003	0.0813904	2.66827e-05	0.00232045	0.0158366	8.89098e-07	0.000372175	0.0064813	0.00162244	0.0151009	0.0353325	0.000400924	0.0124767	0.0245728	0.0364144	0.296356	0.195558	0.00121337	0.0475323	0.080034
		N2	Yes	0.000369947	0.0143714	0.110104	0.000104654	0.0134331	0.0866664	3.49768e-05	0.00219346	0.0148247	1.30791e-06	0.000395923	0.00703844	0.00168056	0.0136957	0.0350322	0.00047541	0.0128016	0.0275749	0.038737	0.282601	0.193523	0.00144852	0.0510099	0.0918808
		N3	No	0.00031141	0.0114236	0.119777	7.6953e-05	0.00943842	0.0833018	1.95151e-05	0.00164668	0.0162085	6.50266e-07	0.000264111	0.0066335	0.00140103	0.0126525	0.0426963	0.00034621	0.0104538	0.0296941	0.0314449	0.248306	0.236315	0.00104778	0.0398256	0.0967145
		N3	Yes	0.000245597	0.0110414	0.108936	6.94766e-05	0.0103205	0.0857468	2.32201e-05	0.00168521	0.0146674	8.68284e-07	0.000304183	0.00696376	0.00130629	0.01232	0.0405824	0.000369535	0.0115157	0.0319436	0.0301102	0.254215	0.224183	0.00112593	0.0458861	0.106437
	Size T4	N0	No	0.0216863	0.0371173	0.148524	0.00535893	0.0306671	0.103295	0.00135901	0.00535038	0.0200986	4.52838e-05	0.000858143	0.00822557	0.0024965	0.011466	0.028893	0.000616913	0.00947344	0.0200943	0.0560318	0.225021	0.159917	0.00186704	0.0360909	0.0654476
		N0	Yes	0.0193833	0.0349345	0.125798	0.0054833	0.0326538	0.0990195	0.0018326	0.00533196	0.0169377	6.85276e-05	0.000962425	0.00804167	0.00197072	0.0120845	0.0284028	0.000557494	0.0112956	0.0223567	0.0454253	0.249357	0.156901	0.00169862	0.0450092	0.0744935
		N1mi	No	0.0100957	0.0215741	0.0798712	0.00249477	0.017825	0.0555483	0.000632668	0.00310986	0.0108083	2.10812e-05	0.000498789	0.00442343	0.00271197	0.0155514	0.0362566	0.000670158	0.0128489	0.0252154	0.0608679	0.305197	0.200672	0.00202819	0.0489502	0.0821272
		N1mi	Yes	0.0094559	0.0203335	0.0675055	0.00267497	0.0190061	0.0531356	0.000894012	0.00310346	0.00908908	3.34304e-05	0.000560178	0.0043153	0.0021594	0.0157987	0.0342341	0.000610869	0.0147673	0.0269466	0.0497744	0.325996	0.189114	0.00186125	0.0588427	0.0897874
		N1 (not N1mi)	No	0.0131663	0.0304036	0.138261	0.00325354	0.0251201	0.0961566	0.000825091	0.00438261	0.0187097	2.7493e-05	0.000702924	0.00765716	0.00191487	0.0118656	0.0339801	0.000473186	0.00980361	0.0236322	0.0429777	0.232863	0.188072	0.00143206	0.0373487	0.0769706
		N1 (not N1mi)	Yes	0.0118303	0.0283129	0.117225	0.00334664	0.0264645	0.092271	0.0011185	0.00432132	0.0157834	4.18247e-05	0.000780004	0.00749361	0.00150912	0.0122883	0.0332076	0.000426912	0.0114861	0.0261387	0.0347853	0.253561	0.183444	0.00130075	0.0457681	0.0870953
		N2	No	0.00681961	0.0257145	0.153729	0.0016852	0.0212459	0.106914	0.000427364	0.00370669	0.0208029	1.42402e-05	0.000594513	0.00851382	0.00102328	0.0103538	0.0389799	0.000252864	0.00855456	0.0271094	0.0229667	0.203195	0.215745	0.000765276	0.0325903	0.088296
		N2	Yes	0.0061034	0.0231686	0.128683	0.00172658	0.021656	0.10129	0.000577049	0.00353616	0.0173262	2.1578e-05	0.000638281	0.00822609	0.000827861	0.0106921	0.0387612	0.000234192	0.00999409	0.03051	0.0190823	0.220625	0.214123	0.000713557	0.0398231	0.101661
		N3	No	0.00502683	0.0179317	0.153565	0.00124219	0.0148156	0.1068	0.000315016	0.00258482	0.0207808	1.04967e-05	0.000414577	0.00850475	0.000890563	0.00852475	0.0459741	0.000220068	0.00704333	0.0319737	0.019988	0.167299	0.254456	0.000666022	0.0268329	0.104139
		N3	Yes	0.00415315	0.0176936	0.125491	0.00117488	0.0165385	0.0987775	0.000392661	0.00270053	0.0168963	1.4683e-05	0.00048745	0.00802202	0.000659577	0.00956058	0.0442578	0.000186587	0.00893642	0.0348366	0.0152033	0.197276	0.244487	0.000568508	0.0356086	0.116077
[50,60)	Size T1a T1b	N0	No	0.00604249	0.021744	0.0350905	0.00106589	0.012869	0.020417	0.000227274	0.00179261	0.00293198	5.40596e-06	0.000205952	0.00100388	0.029984	0.0260789	0.0129604	0.00528916	0.0154345	0.00754083	0.403914	0.292709	0.0442915	0.00960754	0.0336293	0.015165
		N0	Yes	0.00568128	0.0196799	0.0322726	0.00129025	0.0151524	0.0238651	0.000320341	0.00174823	0.0026703	9.61663e-06	0.000259931	0.00119106	0.0291303	0.0236238	0.012023	0.00661566	0.018189	0.00889081	0.400446	0.283715	0.0408153	0.0120214	0.0421836	0.0182053
		N1mi	No	0.00234987	0.0123356	0.0186263	0.000347206	0.0061152	0.00907772	8.65591e-05	0.000971827	0.00152659	1.72458e-06	9.3523e-05	0.000437817	0.0272093	0.034523	0.0160529	0.00402033	0.0171143	0.00782355	0.358965	0.370289	0.0538123	0.00715193	0.0356345	0.015433
		N1mi	Yes	0.00225212	0.0107972	0.0167969	0.000511469	0.00831328	0.012421	0.000126986	0.000959154	0.00138981	3.81213e-06	0.00014261	0.000619911	0.0259372	0.029112	0.0140553	0.00589048	0.0224146	0.0103937	0.35655	0.349628	0.0477145	0.0107036	0.0519836	0.0212826
		N1 (not N1mi)	No	0.00403152	0.021153	0.0390423	0.00059568	0.0104863	0.0190276	0.000148504	0.00166648	0.00319986	2.95876e-06	0.000160372	0.000917699	0.0252739	0.0320516	0.0182176	0.00373436	0.0158891	0.00887854	0.333432	0.343781	0.0610688	0.00664322	0.0330834	0.0175142
		N1 (not N1mi)	Yes	0.00372437	0.0180116	0.0343459	0.000845827	0.0138679	0.0253983	0.00021	0.00160003	0.00284185	6.3042e-06	0.000237897	0.00126758	0.0239598	0.0271276	0.016054	0.00544142	0.0208867	0.0118717	0.329369	0.325796	0.0544999	0.00988765	0.0484402	0.0243091
		N2	No	0.00251769	0.0202418	0.0492087	0.00050816	0.0137074	0.0327602	9.64213e-05	0.00173248	0.00417611	2.62421e-06	0.000227747	0.00163605	0.0162841	0.0316436	0.0236896	0.00328672	0.0214285	0.0157711	0.223358	0.36873	0.082228	0.00607892	0.0484722	0.032214
		N2	Yes	0.00239522	0.0186014	0.0477043	0.000543967	0.014322	0.0352766	0.000135055	0.00165242	0.00394714	4.05435e-06	0.000245687	0.00176059	0.0163844	0.0297893	0.0237096	0.003721	0.0229361	0.0175328	0.225232	0.357762	0.0804886	0.00676147	0.053193	0.0359012
		N3	No	0.00202185	0.0157549	0.0550117	0.000408082	0.0106689	0.0366235	7.74319e-05	0.00134845	0.00466858	2.10739e-06	0.000177263	0.00182898	0.01544	0.0290796	0.0312685	0.00311635	0.0196922	0.0208167	0.211779	0.338853	0.108535	0.0057638	0.0445446	0.04252
		N3	Yes	0.00174623	0.0156755	0.0516249	0.000396578	0.0120693	0.0381758	9.84616e-05	0.00139251	0.00427155	2.95582e-06	0.000207042	0.00190528	0.0139859	0.0293927	0.030042	0.00317628	0.0226307	0.0222156	0.19226	0.352999	0.101986	0.00577165	0.0524848	0.0454897
	Size T1c	N0	No	0.00389544	0.0154413	0.0625402	0.000504786	0.00671337	0.026731	0.00014156	0.00117965	0.00505779	2.47353e-06	9.9561e-05	0.00127215	0.0194746	0.0341354	0.0291977	0.00252359	0.014841	0.0124797	0.253464	0.355041	0.0965789	0.00442888	0.029965	0.0242917
		N0	Yes	0.00350804	0.0127709	0.0517413	0.000796696	0.00983289	0.0382619	0.000197802	0.00113448	0.00428118	5.93801e-06	0.000168678	0.00190958	0.0181114	0.02786	0.0245274	0.00411321	0.0214507	0.0181376	0.248972	0.334592	0.0832649	0.00747415	0.049748	0.0371395
		N1mi	No	0.00143099	0.00758827	0.0282736	0.000211437	0.00376178	0.0137794	5.27117e-05	0.000597822	0.00231727	1.05021e-06	5.75308e-05	0.000664577	0.0166935	0.0391439	0.0308014	0.00246657	0.0194051	0.0150113	0.220234	0.419853	0.103252	0.00438788	0.0404041	0.0296119
		N1mi	Yes	0.00136829	0.0067417	0.0254301	0.000310748	0.00519074	0.0188052	7.71517e-05	0.000598887	0.00210414	2.31609e-06	8.90442e-05	0.000938531	0.0158672	0.033034	0.0270766	0.00360353	0.0254343	0.0200227	0.218121	0.39673	0.0919189	0.00654801	0.0589869	0.0409996
		N1 (not N1mi)	No	0.00234926	0.0126402	0.0583613	0.000347116	0.00626621	0.028443	8.65367e-05	0.000995826	0.00478322	1.72413e-06	9.58325e-05	0.0013718	0.0148379	0.0353025	0.0344226	0.00219238	0.0175007	0.0167762	0.195752	0.37865	0.115391	0.00390011	0.0364391	0.0330934
		N1 (not N1mi)	Yes	0.00216147	0.0108985	0.0511007	0.000490883	0.00839127	0.0377882	0.000121875	0.000968153	0.00422817	3.6587e-06	0.000143948	0.00188593	0.0140013	0.0298304	0.0303929	0.00317978	0.0229678	0.022475	0.192472	0.358256	0.103177	0.00577802	0.0532664	0.0460211
		N2	No	0.00132382	0.0109036	0.0662654	0.000267195	0.00738375	0.0441155	5.06992e-05	0.000933235	0.00562363	1.37983e-06	0.00012268	0.00220314	0.0086264	0.0314182	0.0403241	0.00174112	0.0212758	0.0268454	0.118322	0.366104	0.139967	0.00322027	0.048127	0.0548341
		N2	Yes	0.00125459	0.010139	0.0638458	0.000284924	0.00780649	0.0472129	7.07403e-05	0.000900684	0.00528272	2.12363e-06	0.000133916	0.00235631	0.00864126	0.0295083	0.040377	0.00196248	0.0227197	0.0298581	0.118789	0.354387	0.137071	0.00356604	0.0526912	0.0611391
		N3	No	0.00101993	0.00810305	0.070475	0.000205858	0.00548724	0.046918	3.90608e-05	0.000693534	0.00598088	1.06308e-06	9.117e-05	0.00234309	0.00784703	0.0275673	0.0506348	0.00158381	0.0186681	0.0337096	0.107632	0.321231	0.175756	0.00292933	0.0422281	0.068855
		N3	Yes	0.000873965	0.00812807	0.065481	0.000198482	0.00625816	0.0484222	4.92788e-05	0.000722043	0.00541803	1.47935e-06	0.000107355	0.00241666	0.00704811	0.0276973	0.0484864	0.00160067	0.0213254	0.0358549	0.0968883	0.332638	0.1646	0.00290859	0.0494575	0.0734184
	Size T2	N0	No	0.00344058	0.0183475	0.124506	0.000445843	0.0079769	0.0532166	0.00012503	0.00140167	0.0100691	2.1847e-06	0.000118299	0.00253261	0.010335	0.0283759	0.0482335	0.00133925	0.0123369	0.020616	0.134511	0.295136	0.159545	0.00235037	0.0249091	0.0401291
		N0	Yes	0.00325747	0.0147233	0.101323	0.00073979	0.0113361	0.0749268	0.000183673	0.00130792	0.00838367	5.51387e-06	0.000194465	0.00373946	0.00962048	0.0234363	0.0401685	0.00218487	0.0180447	0.029704	0.13225	0.281465	0.136363	0.00397014	0.0418489	0.0608234
		N1mi	No	0.0012971	0.00931007	0.0593336	0.000191653	0.00461533	0.0289168	4.77795e-05	0.000733469	0.00486291	9.51946e-07	7.05847e-05	0.00139465	0.00909182	0.033599	0.0536364	0.00134337	0.0166562	0.0261402	0.119946	0.360378	0.179799	0.00238977	0.0346806	0.0515652
		N1mi	Yes	0.00130072	0.00798741	0.0522035	0.000295401	0.00614986	0.0386037	7.33416e-05	0.000709548	0.00431942	2.20172e-06	0.000105498	0.00192664	0.00862846	0.0285577	0.0464846	0.00195957	0.0219878	0.0343746	0.118613	0.342971	0.157805	0.00356076	0.0509938	0.0703873
		N1 (not N1mi)	No	0.00197598	0.0143337	0.111526	0.000291962	0.00710573	0.0543534	7.27867e-05	0.00112924	0.00914056	1.45018e-06	0.000108672	0.00262145	0.00749878	0.0280066	0.054584	0.00110799	0.0138839	0.026602	0.0989295	0.300395	0.182975	0.00197105	0.0289083	0.0524762
		N1 (not N1mi)	Yes	0.00190734	0.0119563	0.0957665	0.000433169	0.00920566	0.0708178	0.000107546	0.00106211	0.0079239	3.22853e-06	0.000157918	0.00353438	0.00706768	0.0238787	0.0476346	0.00160511	0.0183853	0.035225	0.0971573	0.286778	0.161709	0.00291666	0.0426389	0.0721286
		N2	No	0.00100998	0.0112181	0.11498	0.00020385	0.00759666	0.0765469	3.86798e-05	0.000960145	0.00975782	1.05271e-06	0.000126218	0.00382276	0.00395439	0.0226141	0.058059	0.000798139	0.0153138	0.0386522	0.0542396	0.263513	0.201526	0.00147619	0.0346406	0.0789507
		N2	Yes	0.00100503	0.0101009	0.108826	0.000228248	0.00777717	0.0804753	5.66688e-05	0.000897301	0.00900449	1.7012e-06	0.000133413	0.00401637	0.00395989	0.0214504	0.0575571	0.000899313	0.0165156	0.0425626	0.0544354	0.257614	0.195393	0.00163415	0.0383027	0.0871533
		N3	No	0.000732996	0.00786302	0.115819	0.000147945	0.00532469	0.0771052	2.80719e-05	0.00067299	0.00982899	7.64008e-07	8.84693e-05	0.00385064	0.00338847	0.0187148	0.0690497	0.000683916	0.0126733	0.0459691	0.0464773	0.218077	0.239675	0.00126493	0.0286677	0.0938962
		N3	Yes	0.000667043	0.00772087	0.106845	0.000151489	0.00594464	0.0790102	3.76114e-05	0.00068587	0.00884056	1.12909e-06	0.000101977	0.00394325	0.00307724	0.0191974	0.066164	0.000698858	0.0147809	0.0489273	0.0423019	0.230555	0.224612	0.0012699	0.0342796	0.100186
	Size T3	N0	No	0.00205841	0.0311746	0.12061	0.000266736	0.0135537	0.0515513	7.48022e-05	0.00238161	0.00975406	1.30705e-06	0.000201005	0.00245336	0.00909918	0.033048	0.0386169	0.00117911	0.0143682	0.0165057	0.118427	0.343731	0.127736	0.00206932	0.0290105	0.0321283
		N0	Yes	0.00172398	0.0247728	0.0985743	0.000391527	0.0190737	0.0728942	9.72073e-05	0.00220065	0.00815623	2.91816e-06	0.000327199	0.00363801	0.00894569	0.0264593	0.0328882	0.00203162	0.0203722	0.0243203	0.122974	0.31777	0.111648	0.00369167	0.0472469	0.0497996
		N1mi	No	0.000720471	0.0140278	0.0519574	0.000145417	0.00949936	0.0345901	2.75923e-05	0.00120063	0.00440937	7.50954e-07	0.000157831	0.00172743	0.0074317	0.0347004	0.0388188	0.00149999	0.0234985	0.0258432	0.101935	0.40435	0.134742	0.00277428	0.0531546	0.0527872
		N1mi	Yes	0.000671476	0.0134352	0.0514331	0.000152496	0.0103444	0.038034	3.78614e-05	0.0011935	0.00425567	1.1366e-06	0.000177452	0.0018982	0.00782607	0.0322315	0.0385435	0.00177735	0.0248165	0.0285023	0.107583	0.387092	0.130847	0.00322963	0.0575539	0.0583629
		N1 (not N1mi)	No	0.00112518	0.0218207	0.0973501	0.000227101	0.0147766	0.0648099	4.30915e-05	0.00186762	0.00826164	1.17278e-06	0.000245511	0.00323661	0.00628378	0.0292242	0.0393786	0.00126829	0.0197901	0.0262159	0.0861902	0.340538	0.136686	0.00234576	0.0447661	0.0535485
		N1 (not N1mi)	Yes	0.00100806	0.0202665	0.0941456	0.000228935	0.0156041	0.0696192	5.68396e-05	0.00180034	0.00778979	1.70632e-06	0.00026768	0.00347456	0.00656292	0.027159	0.0394102	0.00149048	0.0209109	0.0291432	0.0902186	0.326173	0.133789	0.00270836	0.0484963	0.0596752
		N2	No	0.000609838	0.0194104	0.114009	0.000123087	0.0131444	0.0759	2.33553e-05	0.00166132	0.00967537	6.3564e-07	0.000218392	0.00379046	0.00351378	0.0268206	0.0475796	0.000709208	0.0181624	0.0316756	0.048196	0.312529	0.165152	0.00131171	0.0410842	0.0647004
		N2	Yes	0.000538178	0.0173838	0.108725	0.000122223	0.0133845	0.0804003	3.03453e-05	0.00154426	0.0089961	9.10967e-07	0.000229604	0.00401263	0.00372559	0.0247705	0.0483942	0.000846103	0.0190719	0.0357868	0.0512146	0.297488	0.164287	0.00153746	0.0442313	0.0732788
		N3	No	0.000451879	0.0139553	0.118218	9.12054e-05	0.00945025	0.0787026	1.73059e-05	0.00119442	0.0100326	4.70997e-07	0.000157015	0.00393042	0.0030741	0.0227671	0.058251	0.000620464	0.0154175	0.03878	0.0421652	0.265296	0.202193	0.00114757	0.034875	0.0792118
		N3	Yes	0.00036105	0.0134966	0.108706	8.19965e-05	0.0103917	0.0803862	2.03579e-05	0.00119895	0.00899453	6.11144e-07	0.000178263	0.00401192	0.00292643	0.0225174	0.0566526	0.00066461	0.0173372	0.0418937	0.0402288	0.270429	0.192323	0.00120767	0.0402081	0.0857838
	Size T4	N0	No	0.0306269	0.0441308	0.142671	0.00618162	0.0298846	0.094982	0.00117294	0.00377712	0.0121078	3.19227e-05	0.000496529	0.00474342	0.00533128	0.0200804	0.038365	0.00107604	0.0135981	0.0255411	0.0731254	0.233989	0.133167	0.00199019	0.0307595	0.0521701
		N0	Yes	0.0277926	0.0416501	0.122437	0.00631186	0.0320682	0.0905406	0.00156709	0.00369991	0.0101307	4.70442e-05	0.000550113	0.00451871	0.00430608	0.0215426	0.0386725	0.000977935	0.0165866	0.0285977	0.0591944	0.258721	0.131284	0.00177702	0.0384673	0.0585582
		N1mi	No	0.0141708	0.025494	0.0762551	0.00286018	0.017264	0.0507661	0.000542708	0.00218201	0.00647141	1.47704e-05	0.000286841	0.00253527	0.00575604	0.0270688	0.0478484	0.00116178	0.0183305	0.0318546	0.0789515	0.315421	0.166085	0.00214875	0.0414644	0.065066
		N1mi	Yes	0.0134797	0.0241018	0.0653212	0.00306132	0.0185571	0.048304	0.000760058	0.00214105	0.0054048	2.28169e-05	0.000318336	0.00241076	0.004691	0.0280004	0.046342	0.00106535	0.0215588	0.0342692	0.0644858	0.336278	0.157321	0.00193586	0.0499987	0.0701714
		N1 (not N1mi)	No	0.0188086	0.036565	0.134343	0.00379626	0.0247612	0.0894373	0.000720325	0.00312957	0.011401	1.96044e-05	0.000411404	0.00446651	0.00413633	0.0210197	0.0456396	0.000834861	0.0142341	0.0303841	0.0567351	0.244934	0.158418	0.00154411	0.0321983	0.0620624
		N1 (not N1mi)	Yes	0.0171441	0.0341166	0.115313	0.00389354	0.0262679	0.0852722	0.000966678	0.00303069	0.00954123	2.90197e-05	0.000450611	0.00425577	0.00333273	0.02214	0.0456981	0.000756882	0.0170466	0.0337931	0.045814	0.265896	0.155135	0.00137534	0.0395342	0.0691964
		N2	No	0.00994165	0.031559	0.152432	0.00200658	0.0213712	0.10148	0.000380741	0.00270111	0.0129362	1.03623e-05	0.00035508	0.00506793	0.00225567	0.0187173	0.0534272	0.000455275	0.012675	0.0355686	0.0309394	0.218105	0.185449	0.000842049	0.0286714	0.0726523
		N2	Yes	0.00901087	0.0284416	0.12896	0.00204642	0.0218984	0.0953637	0.000508081	0.00252656	0.0106704	1.52526e-05	0.000375655	0.00475942	0.00186255	0.0196256	0.0543414	0.000422996	0.0151106	0.0401846	0.0256039	0.235699	0.184477	0.000768629	0.0350443	0.0822841
		N3	No	0.00741573	0.0222704	0.15409	0.00149676	0.0150811	0.102584	0.000284004	0.00190611	0.0130769	7.72948e-06	0.000250572	0.00512304	0.00198658	0.0155949	0.063767	0.000400964	0.0105606	0.0424522	0.0272485	0.181721	0.221339	0.000741598	0.0238886	0.0867127
		N3	Yes	0.00618821	0.0219212	0.126922	0.00140538	0.0168781	0.0938568	0.000348924	0.00194733	0.0105018	1.04747e-05	0.000289534	0.00468421	0.00149764	0.0177107	0.0626204	0.000340123	0.0136363	0.0463068	0.0205876	0.212701	0.212582	0.000618041	0.031625	0.0948202
[60,70)	Size T1a T1b	N0	No	0.00650212	0.0259869	0.0307987	0.000906054	0.00941577	0.0149995	0.000216562	0.00173765	0.00229648	4.06919e-06	0.00012222	0.000658155	0.0350872	0.0337103	0.0121198	0.00488932	0.0122142	0.00590255	0.418545	0.306883	0.0369622	0.00786444	0.0215851	0.0105931
		N0	Yes	0.00609544	0.0240458	0.0284797	0.00119201	0.0115298	0.0179516	0.000303041	0.00169196	0.00208562	7.83358e-06	0.000156665	0.000792953	0.0342222	0.0314609	0.0113711	0.00669242	0.0150852	0.00716752	0.414798	0.299281	0.0341653	0.0107225	0.0277116	0.0129897
		N1mi	No	0.0025118	0.0144477	0.0162014	0.000293178	0.00438478	0.00660913	8.22438e-05	0.000934313	0.00118673	1.29442e-06	5.50453e-05	0.000284881	0.0316285	0.0437329	0.014877	0.00369169	0.0132726	0.00606887	0.370905	0.385039	0.0445703	0.00583763	0.0226846	0.0106994
		N1mi	Yes	0.00241236	0.0131711	0.0147987	0.000471756	0.00631544	0.00932803	0.000119933	0.000926771	0.00108373	3.10025e-06	8.58133e-05	0.000412035	0.0304212	0.0387067	0.0132715	0.00594911	0.0185595	0.00836543	0.368728	0.368209	0.0398754	0.00953156	0.0340939	0.0151606
		N1 (not N1mi)	No	0.00435046	0.0250112	0.0342835	0.000507787	0.00759072	0.0139855	0.000142447	0.00161744	0.00251121	2.24195e-06	9.52917e-05	0.000602831	0.0296591	0.0409895	0.0170442	0.00346182	0.01244	0.00695295	0.34781	0.360885	0.0510631	0.00547414	0.0212616	0.012258
		N1 (not N1mi)	Yes	0.00402804	0.0221846	0.0305532	0.000787715	0.0106373	0.0192586	0.000200258	0.001561	0.00223746	5.17665e-06	0.000144538	0.000850685	0.0283744	0.0364179	0.0153057	0.00554885	0.0174621	0.00964766	0.343919	0.346436	0.0459874	0.00889027	0.0320778	0.0174844
		N2	No	0.00278836	0.0251657	0.0445243	0.00044458	0.0104331	0.024811	9.42572e-05	0.00173087	0.00336852	2.02648e-06	0.000139299	0.0011046	0.0196124	0.0425506	0.0228375	0.00312703	0.0176404	0.0127261	0.237445	0.398442	0.0706681	0.00510495	0.0320662	0.0231734
		N2	Yes	0.00263737	0.0233255	0.0432041	0.000515759	0.0111844	0.0272328	0.000131119	0.00164127	0.00316391	3.38942e-06	0.000151971	0.00120292	0.0197543	0.0407145	0.0230133	0.00386311	0.0195223	0.014506	0.239436	0.387309	0.0691454	0.0061894	0.0358624	0.0262891
		N3	No	0.00226726	0.0198327	0.0503983	0.000361495	0.00822214	0.0280843	7.66421e-05	0.00136407	0.00381292	1.64777e-06	0.000109779	0.00125033	0.0188286	0.0395926	0.0305213	0.00300207	0.0164141	0.0170079	0.227956	0.370743	0.0944447	0.00490094	0.029837	0.0309702
		N3	Yes	0.00194375	0.019871	0.0472652	0.000380116	0.00952798	0.0297926	9.66355e-05	0.0013982	0.00346131	2.49802e-06	0.000129465	0.00131599	0.0170464	0.0406108	0.029478	0.00333357	0.0194726	0.0185808	0.206615	0.386323	0.088569	0.00534098	0.0357711	0.033674
	Size T1c	N0	No	0.00427604	0.018396	0.0557615	0.000437718	0.00489641	0.0199495	0.000138474	0.00116354	0.00403496	1.91139e-06	6.01193e-05	0.00084949	0.0232473	0.0439849	0.027737	0.00237972	0.0117074	0.00992334	0.269629	0.37876	0.0820911	0.00372174	0.0195703	0.0172828
		N0	Yes	0.0038699	0.0160442	0.0469479	0.000756792	0.00769304	0.0295926	0.000192396	0.00112893	0.00343807	4.97343e-06	0.000104532	0.00130716	0.0218772	0.0381488	0.0238516	0.00427827	0.018292	0.0150344	0.265168	0.362902	0.0716641	0.00685456	0.0336024	0.0272467
		N1mi	No	0.00156595	0.00909871	0.025177	0.000182778	0.0027614	0.0102706	5.12738e-05	0.0005884	0.00184417	8.06991e-07	3.46657e-05	0.000442705	0.0198659	0.0507647	0.0292233	0.00231876	0.0154067	0.0119212	0.232966	0.446949	0.0875506	0.00366662	0.0263321	0.021017
		N1mi	Yes	0.00150129	0.00842393	0.0229497	0.00029359	0.0040392	0.0144659	7.46384e-05	0.00059274	0.00168064	1.92939e-06	5.48841e-05	0.000638982	0.0190629	0.0449894	0.0261885	0.00372791	0.0215721	0.0165074	0.231057	0.427975	0.0786855	0.00597279	0.0396279	0.0299163
		N1 (not N1mi)	No	0.0026086	0.015379	0.0527334	0.000304477	0.00466743	0.0215119	8.54135e-05	0.00099454	0.00386264	1.34431e-06	5.85936e-05	0.000927249	0.0179171	0.0464558	0.033139	0.00209129	0.014099	0.0135186	0.210113	0.409013	0.099282	0.00330694	0.0240971	0.0238332
		N1 (not N1mi)	Yes	0.00240657	0.013819	0.046797	0.000470625	0.0066261	0.0294976	0.000119645	0.000972359	0.00342703	3.09282e-06	9.00344e-05	0.00130296	0.0170696	0.0412261	0.0298299	0.00333809	0.0197675	0.0188026	0.206896	0.392175	0.0896263	0.00534823	0.036313	0.034076
		N2	No	0.00151252	0.0139848	0.061854	0.000241159	0.00579777	0.0344679	5.11291e-05	0.000961862	0.00467961	1.09925e-06	7.74096e-05	0.00153454	0.0107182	0.043584	0.0401034	0.00170892	0.0180689	0.0223475	0.129764	0.408118	0.124095	0.00278986	0.0328449	0.0406933
		N2	Yes	0.00142578	0.0131222	0.0596795	0.000278822	0.00629198	0.0376177	7.0884e-05	0.000923329	0.00437043	1.83234e-06	8.54945e-05	0.00166164	0.010753	0.0416254	0.0404496	0.00210285	0.019959	0.0254966	0.130335	0.395974	0.121534	0.00336914	0.0366647	0.0462074
		N3	No	0.00118408	0.0105602	0.0668427	0.000188791	0.004378	0.0372479	4.00264e-05	0.00072632	0.00505704	8.60548e-07	5.84535e-05	0.0016583	0.00990685	0.0388578	0.0511686	0.00157956	0.0161095	0.0285135	0.119941	0.363862	0.158335	0.00257867	0.0292832	0.0519212
		N3	Yes	0.00100565	0.0106512	0.0619741	0.000196663	0.00510717	0.0390641	4.99969e-05	0.000749461	0.00453847	1.29241e-06	6.93954e-05	0.00172553	0.00888032	0.0395597	0.0491816	0.00173662	0.0189686	0.0310006	0.107636	0.376324	0.14777	0.00278238	0.0348452	0.0561823
	Size T2	N0	No	0.00394921	0.0228565	0.116081	0.000404263	0.00608366	0.0415297	0.000127891	0.00144566	0.00839971	1.7653e-06	7.46967e-05	0.00176841	0.0129006	0.0382333	0.047913	0.00132057	0.0101765	0.0171416	0.149624	0.329233	0.141805	0.00206529	0.0170113	0.0298545
		N0	Yes	0.00375288	0.0193174	0.0960141	0.000733906	0.00926253	0.0605205	0.000186578	0.00135925	0.00703127	4.82303e-06	0.000125858	0.00267329	0.0121362	0.0335149	0.0407943	0.00237334	0.0160701	0.0257139	0.1471	0.31882	0.12257	0.00380253	0.0295208	0.0466012
		N1mi	No	0.00147728	0.0116183	0.0549889	0.000172429	0.00352606	0.022432	4.83706e-05	0.000751336	0.00402785	7.61299e-07	4.42652e-05	0.00096691	0.0112606	0.0453497	0.0529626	0.00131434	0.0137633	0.0216054	0.132052	0.399274	0.158672	0.00207835	0.0235233	0.0380901
		N1mi	Yes	0.00148399	0.010378	0.048988	0.000290207	0.00497615	0.0308786	7.37783e-05	0.000730236	0.00358747	1.90716e-06	6.76153e-05	0.00136396	0.0107792	0.0404421	0.0467506	0.00210795	0.0193917	0.0294683	0.130651	0.384718	0.140466	0.00337732	0.0356225	0.0534053
		N1 (not N1mi)	No	0.00229438	0.0182363	0.105376	0.000267801	0.0055346	0.0429868	7.51248e-05	0.00117932	0.00771865	1.18238e-06	6.94798e-05	0.00185291	0.00946876	0.038539	0.0549499	0.0011052	0.0116963	0.022416	0.111039	0.33931	0.164625	0.00174763	0.0199905	0.0395193
		N1 (not N1mi)	Yes	0.002218	0.0158339	0.0915988	0.000433749	0.00759223	0.0577374	0.00011027	0.00111414	0.00670793	2.85048e-06	0.000103162	0.00255036	0.00899941	0.0344674	0.0488299	0.00175991	0.0165268	0.030779	0.109079	0.327882	0.146714	0.00281969	0.0303598	0.0557806
		N2	No	0.00120689	0.0150483	0.11225	0.000192429	0.00623865	0.0625511	4.07977e-05	0.00103501	0.00849239	8.7713e-07	8.32962e-05	0.00278482	0.00513873	0.0328102	0.0603908	0.000819327	0.0136023	0.0336525	0.062214	0.307233	0.186872	0.00133757	0.0247258	0.0612791
		N2	Yes	0.00119293	0.013654	0.106246	0.000233288	0.00654697	0.0669702	5.93079e-05	0.000960748	0.00778059	1.5331e-06	8.89593e-05	0.00295819	0.00514664	0.0316036	0.0602236	0.00100647	0.0151537	0.0379607	0.0623811	0.300639	0.180947	0.00161255	0.0278373	0.0687961
		N3	No	0.000890283	0.0107209	0.114925	0.000141948	0.00444461	0.0640416	3.0095e-05	0.00073737	0.00869475	6.47028e-07	5.93427e-05	0.00285118	0.0044756	0.0275986	0.0730017	0.000713596	0.0114417	0.0406799	0.0541855	0.258431	0.225895	0.00116496	0.0207983	0.0740755
		N3	Yes	0.000801272	0.0105621	0.105566	0.000156695	0.00506445	0.0665412	3.98361e-05	0.000743193	0.00773075	1.02976e-06	6.88151e-05	0.00293924	0.00404754	0.0286241	0.0700614	0.000791529	0.013725	0.0441618	0.0490591	0.272295	0.210505	0.00126817	0.0252128	0.0800342
	Size T3	N0	No	0.00233425	0.0383681	0.111094	0.000238947	0.0102124	0.0397456	7.55919e-05	0.00242677	0.00803887	1.04341e-06	0.00012539	0.00169244	0.0112212	0.0439922	0.0378983	0.00114866	0.0117093	0.0135587	0.130146	0.378823	0.112165	0.00179644	0.0195736	0.0236144
		N0	Yes	0.00196492	0.0321548	0.0924096	0.000384255	0.015418	0.0582485	9.76878e-05	0.00226254	0.00676731	2.52522e-06	0.000209497	0.00257294	0.0111642	0.0374329	0.0330432	0.00218325	0.0179487	0.0208281	0.135319	0.356091	0.0992809	0.00349797	0.0329718	0.0377467
		N1mi	No	0.000817488	0.0178677	0.0481638	0.000130341	0.00740749	0.0268391	2.76343e-05	0.00122892	0.00364387	5.94123e-07	9.89021e-05	0.0011949	0.00917008	0.0478049	0.0383399	0.00146209	0.0198187	0.0213648	0.111021	0.447643	0.118638	0.0023869	0.0360258	0.0389039
		N1mi	Yes	0.000757872	0.0172691	0.0477475	0.000148208	0.00828039	0.0300966	3.76784e-05	0.00121512	0.00349663	9.73982e-07	0.000112513	0.00132942	0.00967192	0.0451554	0.0383484	0.00189142	0.0216516	0.0241721	0.117231	0.429554	0.115221	0.0030304	0.039774	0.0438071
		N1 (not N1mi)	No	0.00130002	0.0283016	0.0918914	0.000207277	0.0117332	0.0512062	4.39457e-05	0.00194656	0.00695212	9.4481e-07	0.000156657	0.00227974	0.00789534	0.0409964	0.0396036	0.00125884	0.0169961	0.022069	0.0955879	0.383888	0.122549	0.00205509	0.0308949	0.0401861
		N1 (not N1mi)	Yes	0.00115847	0.026524	0.0889902	0.000226548	0.012718	0.0560932	5.75946e-05	0.00186633	0.0065169	1.48881e-06	0.000172811	0.00247773	0.00825849	0.0387416	0.0399244	0.00161502	0.0185763	0.0251655	0.100099	0.368541	0.119956	0.00258755	0.0341246	0.0456074
		N2	No	0.000717903	0.0256507	0.109647	0.000114464	0.0106342	0.0611005	2.42679e-05	0.00176423	0.00829545	5.21748e-07	0.000141983	0.00272024	0.00449827	0.0383348	0.0487547	0.000717212	0.0158926	0.0271684	0.05446	0.358965	0.150866	0.00117086	0.0288891	0.0494719
		N2	Yes	0.000630601	0.023197	0.104785	0.000123319	0.0111228	0.0660491	3.1351e-05	0.00163223	0.00767359	8.10419e-07	0.000151134	0.0029175	0.00477999	0.0360269	0.0499864	0.000934766	0.0172746	0.0315079	0.057937	0.342717	0.150188	0.00149767	0.0317334	0.0571017
		N3	No	0.000540992	0.0187552	0.115628	8.62567e-05	0.00777544	0.0644333	1.82876e-05	0.00128996	0.00874793	3.93175e-07	0.000103815	0.00286861	0.00400227	0.0330941	0.060704	0.000638129	0.01372	0.0338271	0.048455	0.309891	0.187842	0.00104176	0.0249397	0.0615969
		N3	Yes	0.000428177	0.0182281	0.106035	8.37335e-05	0.0087402	0.0668373	2.12873e-05	0.0012826	0.00776516	5.50273e-07	0.000118761	0.00295232	0.00380013	0.0331466	0.0592252	0.000743146	0.0158935	0.0373314	0.0460604	0.315317	0.177947	0.00119065	0.0291964	0.0676556
	Size T4	N0	No	0.035932	0.058121	0.136749	0.00572905	0.0240955	0.0762028	0.00121464	0.0039975	0.0103458	2.61142e-05	0.000321715	0.0033926	0.00680188	0.0286038	0.0391794	0.0010845	0.0118584	0.0218326	0.0823495	0.267844	0.121236	0.00177047	0.0215558	0.0397557
		N0	Yes	0.0322596	0.0550559	0.116892	0.00630862	0.0263988	0.0736806	0.00160382	0.00387395	0.00856021	4.14585e-05	0.000358704	0.0032546	0.00547286	0.0310377	0.0395696	0.00107026	0.0148823	0.0249419	0.0663351	0.295256	0.11889	0.00171476	0.0273388	0.0452021
		N1mi	No	0.0164302	0.0331818	0.0722314	0.00261966	0.0137563	0.0402507	0.000555405	0.00228221	0.00546473	1.19409e-05	0.00018367	0.00179199	0.00725758	0.0381057	0.0482904	0.00115716	0.0157977	0.0269096	0.0878666	0.35682	0.149429	0.00188909	0.0287165	0.0490007
		N1mi	Yes	0.0154722	0.031505	0.061669	0.00302571	0.0151064	0.0388718	0.000769215	0.00221682	0.00451613	1.98841e-05	0.000205263	0.00171703	0.00589576	0.0398931	0.0468895	0.00115296	0.0191284	0.0295558	0.0714609	0.379495	0.140883	0.00184726	0.0351389	0.053564
		N1 (not N1mi)	No	0.0222383	0.0485315	0.129768	0.00354571	0.02012	0.0723126	0.00075174	0.00333794	0.00981769	1.6162e-05	0.000268634	0.00321941	0.00531837	0.0301747	0.0469711	0.00084797	0.0125097	0.0261745	0.0643889	0.282555	0.145347	0.00138433	0.0227397	0.047662
		N1 (not N1mi)	Yes	0.0200559	0.0454518	0.110955	0.0039221	0.0217938	0.0699383	0.000997101	0.00319817	0.00812543	2.5775e-05	0.00029613	0.0030893	0.00426904	0.0321491	0.0471254	0.000834846	0.0154152	0.0297046	0.0517439	0.305828	0.141592	0.00133757	0.0283178	0.0538335
		N2	No	0.0119803	0.0426921	0.150071	0.00191016	0.0176991	0.0836262	0.000404982	0.00293632	0.0113537	8.7069e-06	0.000236312	0.0037231	0.00295601	0.0273859	0.0560426	0.00047131	0.0113535	0.0312295	0.035788	0.25644	0.173417	0.000769424	0.020638	0.0568669
		N2	Yes	0.0107391	0.0386022	0.126414	0.00210011	0.0185094	0.0796826	0.000533904	0.0027162	0.00925753	1.38014e-05	0.000251504	0.00351972	0.00243058	0.0290326	0.05709	0.000475321	0.0139209	0.0359855	0.0294605	0.276182	0.171532	0.00076155	0.0255727	0.0652165
		N3	No	0.00907836	0.0306053	0.154112	0.00144747	0.0126882	0.0858783	0.000306884	0.002105	0.0116595	6.59785e-06	0.000169408	0.00382336	0.00264472	0.0231799	0.0679508	0.000421678	0.0096098	0.0378653	0.0320193	0.217055	0.210266	0.000688399	0.0174684	0.0689503
		N3	Yes	0.00745934	0.0300925	0.125839	0.00145873	0.0144291	0.0793198	0.000370849	0.00211743	0.00921538	9.5864e-06	0.00019606	0.00350369	0.00197673	0.0264993	0.0665397	0.000386565	0.0127062	0.041942	0.0239594	0.252083	0.199924	0.000619348	0.0233413	0.0760113
[70,80)	Size T1a T1b	N0	No	0.00689242	0.0288719	0.0281047	0.000641633	0.00658113	0.0123282	0.000247521	0.00199224	0.00231586	3.10709e-06	8.81546e-05	0.000597795	0.0337134	0.034165	0.0102671	0.00313847	0.00778766	0.00450369	0.43362	0.32096	0.0346029	0.00544316	0.0142022	0.00893209
		N0	Yes	0.00653501	0.0276083	0.0256413	0.000848991	0.00813756	0.0146543	0.000356593	0.0020237	0.00213923	6.12368e-06	0.000115187	0.000737442	0.0324345	0.0321308	0.00931529	0.0042137	0.00947057	0.00532379	0.431486	0.318411	0.0318859	0.0074098	0.0181235	0.0109918
		N1mi	No	0.00264402	0.0158222	0.0147145	0.000206171	0.00302093	0.00540649	9.38283e-05	0.0010662	0.00119218	9.86559e-07	3.95176e-05	0.000257769	0.0301784	0.0436892	0.0125434	0.0023532	0.00834154	0.00460876	0.383558	0.40082	0.0415664	0.00403292	0.014856	0.00898734
		N1mi	Yes	0.00258288	0.0151024	0.0133061	0.000335554	0.00445142	0.00760457	0.000140939	0.00110701	0.00111011	2.42031e-06	6.30096e-05	0.000382681	0.0287938	0.0394784	0.0108577	0.00374072	0.0116363	0.0062053	0.383052	0.391223	0.0371655	0.00657806	0.0222679	0.0128118
		N1 (not N1mi)	No	0.00460165	0.0275233	0.031288	0.000358819	0.00525501	0.011496	0.000163298	0.0018547	0.00253497	1.717e-06	6.87423e-05	0.000548101	0.0284364	0.0411469	0.0144403	0.00221736	0.00785614	0.00530571	0.361417	0.377496	0.0478523	0.00380012	0.0139915	0.0103464
		N1 (not N1mi)	Yes	0.0043367	0.0255786	0.0276241	0.0005634	0.0075393	0.0157875	0.000236639	0.00187493	0.00230465	4.06374e-06	0.000106718	0.000794465	0.0270055	0.03735	0.0125914	0.0035084	0.0110089	0.00719615	0.359262	0.370132	0.0431	0.00616952	0.0210674	0.0148576
		N2	No	0.00301113	0.0286534	0.0413021	0.000320736	0.00747314	0.0207298	0.000109269	0.00201775	0.00345088	1.56942e-06	0.000102158	0.00101923	0.0191977	0.0441948	0.0196666	0.00204488	0.0115265	0.0098708	0.249506	0.423708	0.0672076	0.00358365	0.0214522	0.01985
		N2	Yes	0.00286812	0.0271654	0.0394563	0.00037261	0.008007	0.0225497	0.000156504	0.00199124	0.0032918	2.68759e-06	0.000113339	0.00113476	0.0189909	0.042178	0.0191232	0.00246719	0.012432	0.0109291	0.252642	0.417976	0.0654579	0.00433856	0.0237907	0.0225648
		N3	No	0.00246449	0.0227297	0.0470583	0.000262509	0.00592817	0.0236189	8.94321e-05	0.00160061	0.00393181	1.28451e-06	8.10384e-05	0.00116128	0.0185517	0.0413927	0.0264563	0.00197606	0.0107957	0.0132786	0.24111	0.396843	0.0904103	0.00346305	0.0200921	0.026703
		N3	Yes	0.0021275	0.0232921	0.0434445	0.000276393	0.00686535	0.024829	0.000116091	0.00170732	0.00362453	1.99359e-06	9.71787e-05	0.00124946	0.0164938	0.042343	0.0246537	0.00214279	0.0124806	0.0140899	0.219422	0.419611	0.0843886	0.00376809	0.0238837	0.0290907
	Size T1c	N0	No	0.00455277	0.0202728	0.0512928	0.000311347	0.00339463	0.0165284	0.000160332	0.00134509	0.00410826	1.47848e-06	4.37228e-05	0.000779028	0.0224359	0.0442173	0.0236857	0.00153431	0.00740408	0.00763241	0.282978	0.399422	0.0775927	0.00260945	0.0129834	0.0147135
		N0	Yes	0.00421417	0.0187106	0.0429331	0.000547482	0.00551496	0.0245368	0.000229953	0.0013715	0.00358187	3.94893e-06	7.8064e-05	0.00123475	0.0210602	0.0395734	0.0198465	0.00273602	0.0116643	0.0113425	0.28017	0.392165	0.0679338	0.0048113	0.0223215	0.0234183
		N1mi	No	0.0016689	0.0100884	0.0231511	0.000130134	0.00192616	0.00850627	5.92241e-05	0.000679818	0.00187571	6.22713e-07	2.51967e-05	0.000405559	0.019191	0.0513453	0.024946	0.00149645	0.00980331	0.00916579	0.243912	0.471059	0.0826664	0.00256461	0.0174593	0.0178738
		N1mi	Yes	0.001629	0.00978877	0.020912	0.00021163	0.00288524	0.0119514	8.88888e-05	0.000717522	0.00174467	1.52646e-06	4.08404e-05	0.000601427	0.0182853	0.0465023	0.021713	0.00237552	0.0137066	0.0124092	0.243255	0.460829	0.0743226	0.00417736	0.0262298	0.0256207
		N1 (not N1mi)	No	0.00280156	0.0171834	0.0488642	0.000218455	0.00328081	0.0179539	9.94186e-05	0.00115792	0.003959	1.04534e-06	4.29172e-05	0.000856001	0.017442	0.0473497	0.028507	0.00136006	0.00904043	0.0104742	0.221682	0.434403	0.0944666	0.00233088	0.0161006	0.0204252
		N1 (not N1mi)	Yes	0.00263451	0.0162008	0.0430213	0.000342261	0.00477519	0.0245872	0.000143756	0.00118753	0.00358922	2.46869e-06	6.75926e-05	0.00123729	0.0165189	0.0429915	0.0249521	0.00214605	0.0126718	0.0142604	0.219756	0.426038	0.0854099	0.00377382	0.0242495	0.0294428
		N2	No	0.00166124	0.0161947	0.0583568	0.00017695	0.00422377	0.0292897	6.02836e-05	0.00114042	0.00487583	8.65851e-07	5.77393e-05	0.0014401	0.0106706	0.0460406	0.0351246	0.0011366	0.0120079	0.0176293	0.138682	0.441404	0.120033	0.00199189	0.0223482	0.0354522
		N2	Yes	0.0015803	0.0155759	0.0555491	0.000205304	0.004591	0.031747	8.62317e-05	0.00114172	0.00463441	1.48083e-06	6.49854e-05	0.00159759	0.0105361	0.0439497	0.0342576	0.00136878	0.0129542	0.0195786	0.140164	0.435533	0.117262	0.00240701	0.02479	0.040423
		N3	No	0.00131204	0.0123375	0.0636233	0.000139754	0.00321776	0.0319329	4.76118e-05	0.000868797	0.00531585	6.83847e-07	4.3987e-05	0.00157006	0.00995041	0.0414123	0.0452138	0.00105988	0.0108008	0.0226931	0.129322	0.397032	0.154511	0.00185745	0.0201016	0.0456355
		N3	Yes	0.0011235	0.0127434	0.0581437	0.000145959	0.00375613	0.0332298	6.13058e-05	0.0009341	0.00485087	1.05279e-06	5.31677e-05	0.00167221	0.00877031	0.0421009	0.041984	0.00113939	0.0124092	0.0239944	0.116674	0.417212	0.14371	0.00200362	0.0237472	0.0495401
	Size T2	N0	No	0.00430901	0.0258127	0.109424	0.000294677	0.00432227	0.0352606	0.000151747	0.00171265	0.00876428	1.39932e-06	5.56708e-05	0.00166192	0.0127589	0.039388	0.041929	0.000872533	0.00659542	0.013511	0.160924	0.355798	0.137356	0.00148394	0.0115654	0.0260461
		N0	Yes	0.00419744	0.0231381	0.090182	0.000545308	0.00681997	0.05154	0.00022904	0.00169604	0.00752379	3.93325e-06	9.65363e-05	0.00259362	0.0119995	0.0357082	0.0348638	0.00155891	0.010525	0.0199251	0.159633	0.353862	0.119338	0.00274134	0.0201414	0.0411384
		N1mi	No	0.00160879	0.0131633	0.0516684	0.000125447	0.00251326	0.0189842	5.70909e-05	0.000887026	0.0041862	6.00284e-07	3.28767e-05	0.000905124	0.0111156	0.04687	0.0461982	0.000866756	0.00894885	0.0169743	0.141276	0.430002	0.153092	0.00148545	0.0159375	0.0331009
		N1mi	Yes	0.00164899	0.0123498	0.0457131	0.000214228	0.00364009	0.0261256	8.998e-05	0.000905244	0.0038138	1.5452e-06	5.15253e-05	0.0013147	0.0105884	0.0428086	0.0396943	0.00137558	0.0126178	0.0226857	0.140861	0.424225	0.135872	0.00241896	0.0241463	0.0468382
		N1 (not N1mi)	No	0.00252583	0.0208865	0.100091	0.000196955	0.00398783	0.036776	8.96339e-05	0.00140746	0.00810944	9.42457e-07	5.2166e-05	0.00175339	0.00944864	0.0402647	0.0484535	0.000736769	0.00768771	0.017803	0.120089	0.369403	0.160566	0.00126268	0.0136915	0.0347169
		N1 (not N1mi)	Yes	0.0024954	0.0190776	0.0865429	0.000324188	0.00562314	0.0494603	0.000136165	0.0013984	0.00722019	2.33833e-06	7.95952e-05	0.00248896	0.00895056	0.0369399	0.0419776	0.00116281	0.0108881	0.0239907	0.119072	0.366068	0.143688	0.00204479	0.0208361	0.0495325
		N2	No	0.00135983	0.0178768	0.108642	0.000144845	0.00466247	0.0545282	4.9346e-05	0.00125887	0.00907726	7.08755e-07	6.37364e-05	0.00268101	0.00524819	0.0355556	0.0542608	0.000559019	0.00927332	0.0272339	0.068209	0.340882	0.185428	0.000979683	0.0172588	0.0547669
		N2	Yes	0.00136049	0.0166762	0.101755	0.000176747	0.00491531	0.0581542	7.42372e-05	0.00122237	0.00848933	1.27486e-06	6.95759e-05	0.00292647	0.00518873	0.034334	0.0524807	0.000674091	0.01012	0.0299933	0.0690273	0.340244	0.179639	0.00118539	0.0193662	0.0619258
		N3	No	0.00101284	0.0128596	0.11231	0.000107884	0.00335393	0.0563692	3.67541e-05	0.000905562	0.00938374	5.27898e-07	4.58484e-05	0.00277153	0.00461529	0.0301982	0.0662282	0.000491605	0.00787604	0.0332404	0.0599834	0.289519	0.226325	0.000861539	0.0146583	0.066846
		N3	Yes	0.000921386	0.0130069	0.101941	0.000119701	0.00383377	0.0582604	5.02769e-05	0.000953409	0.00850483	8.63392e-07	5.42668e-05	0.00293181	0.00411444	0.0313547	0.0615594	0.000534525	0.00924181	0.0351819	0.0547357	0.310719	0.210716	0.000939962	0.0176857	0.0726385
	Size T3	N0	No	0.0025301	0.0430446	0.104033	0.000173025	0.00720771	0.0335231	8.91009e-05	0.00285598	0.00833241	8.21633e-07	9.28352e-05	0.00158003	0.0110247	0.0450216	0.0329462	0.000753938	0.00753876	0.0106165	0.139052	0.406688	0.107929	0.00128225	0.0132196	0.020466
		N0	Yes	0.00218205	0.0382407	0.0861791	0.00028348	0.0112714	0.0492523	0.000119067	0.00280306	0.00718984	2.04471e-06	0.000159547	0.0024785	0.0109599	0.039599	0.0280386	0.00142385	0.0116718	0.0160244	0.145803	0.392418	0.0959751	0.00250384	0.0223359	0.0330848
		N1mi	No	0.000894571	0.0206151	0.0452738	9.52866e-05	0.00537667	0.0227232	3.24624e-05	0.0014517	0.00378272	4.66257e-07	7.34995e-05	0.00111724	0.00909586	0.0503141	0.0334567	0.00096886	0.0131225	0.0167922	0.118216	0.482375	0.114333	0.00169793	0.0244225	0.0337688
		N1mi	Yes	0.000836228	0.020406	0.0442429	0.000108638	0.00601467	0.0252853	4.56301e-05	0.00149577	0.00369114	7.83594e-07	8.51373e-05	0.00127242	0.00943409	0.0474622	0.0323318	0.00122562	0.0139895	0.018478	0.125505	0.470342	0.110671	0.00215526	0.0267712	0.0381507
		N1 (not N1mi)	No	0.00143681	0.0329797	0.0872405	0.000153044	0.00860149	0.0437866	5.21394e-05	0.00232241	0.00728912	7.48876e-07	0.000117583	0.00215287	0.00790966	0.0435792	0.0349047	0.00084251	0.011366	0.0175189	0.102799	0.417806	0.119281	0.0014765	0.0211534	0.0352302
		N1 (not N1mi)	Yes	0.00129308	0.0317057	0.0834155	0.000167989	0.00934527	0.0476729	7.05589e-05	0.00232405	0.00695927	1.21169e-06	0.000132282	0.00239902	0.00814891	0.0411934	0.0340512	0.00105866	0.0121418	0.0194607	0.108407	0.408219	0.116556	0.00186165	0.0232353	0.0401796
		N2	No	0.000801942	0.0302108	0.105213	8.54202e-05	0.00787932	0.052807	2.91011e-05	0.00212742	0.00879073	4.17978e-07	0.000107711	0.00259638	0.00455471	0.0411863	0.0434303	0.000485152	0.0107419	0.021798	0.059196	0.394865	0.148416	0.00085023	0.0199919	0.0438354
		N2	Yes	0.000712807	0.0280807	0.0994676	9.26039e-05	0.0082768	0.0568468	3.88955e-05	0.00205833	0.00829848	6.67942e-07	0.000117158	0.00286068	0.00477643	0.0387931	0.0431742	0.000620527	0.0114343	0.0246745	0.0635423	0.384433	0.147784	0.0010912	0.0218814	0.0509444
		N3	No	0.000610248	0.022306	0.112039	6.50015e-05	0.00581766	0.0562334	2.21448e-05	0.00157077	0.00936112	3.18065e-07	7.95279e-05	0.00276485	0.00409222	0.0359045	0.0546049	0.000435889	0.0093643	0.0274065	0.0531852	0.344226	0.186604	0.000763897	0.0174281	0.0551142
		N3	Yes	0.000487953	0.0222462	0.101478	6.33922e-05	0.00655706	0.0579957	2.6626e-05	0.00163066	0.00846619	4.57241e-07	9.28148e-05	0.00291849	0.00382835	0.0359835	0.0515723	0.000497358	0.0106062	0.0294741	0.0509298	0.35659	0.17653	0.000874604	0.0202966	0.0608539
	Size T4	N0	No	0.0400515	0.0683056	0.130935	0.00426615	0.0178149	0.065717	0.0014534	0.00481003	0.0109398	2.08751e-05	0.000243531	0.00323113	0.00687233	0.0306651	0.0348252	0.000732017	0.00799782	0.017479	0.0893173	0.293995	0.11901	0.00128286	0.0148849	0.0351501
		N0	Yes	0.0362465	0.0662477	0.110295	0.00470894	0.0195265	0.0630351	0.00197785	0.00485599	0.00920184	3.39651e-05	0.000276397	0.00317209	0.00543602	0.0332206	0.0339722	0.000706217	0.00979179	0.0194155	0.072317	0.32921	0.116286	0.00124188	0.0187382	0.0400863
		N1mi	No	0.0181938	0.0387404	0.0687067	0.00193794	0.010104	0.0344844	0.000660221	0.00272808	0.00574058	9.48273e-06	0.000138122	0.00169551	0.00728465	0.0405839	0.0426422	0.000775936	0.0105847	0.0214024	0.0946761	0.389089	0.145723	0.00135983	0.0196995	0.0430399
		N1mi	Yes	0.0172545	0.0376261	0.057754	0.0022416	0.0110903	0.033007	0.000941518	0.00275801	0.00481835	1.61684e-05	0.000156982	0.001661	0.00581231	0.0423798	0.0399558	0.000755102	0.0124914	0.0228352	0.0773229	0.419976	0.136767	0.00132785	0.0239045	0.0471468
		N1 (not N1mi)	No	0.0249006	0.0572951	0.124816	0.00265233	0.0149432	0.0626458	0.0009036	0.00403468	0.0104286	1.29784e-05	0.000204275	0.00308013	0.0053979	0.0324964	0.0419409	0.000574966	0.00847544	0.0210504	0.0701547	0.311552	0.143327	0.00100763	0.0157738	0.0423321
		N1 (not N1mi)	Yes	0.0226484	0.0549674	0.105222	0.00294235	0.0162016	0.0601356	0.00123585	0.00402914	0.00877857	2.12229e-05	0.000229333	0.00302617	0.00426171	0.0345839	0.0406635	0.000553657	0.0101936	0.0232396	0.0566948	0.34272	0.139189	0.000973605	0.0195072	0.0479818
		N2	No	0.0135661	0.0509707	0.145974	0.00144502	0.0132938	0.0732655	0.000492292	0.00358932	0.0121964	7.07077e-06	0.000181727	0.00360227	0.0030341	0.0298262	0.0506063	0.000323182	0.00777902	0.0253996	0.0394332	0.285952	0.172939	0.000566378	0.0144777	0.0510783
		N2	Yes	0.0122798	0.0472713	0.121391	0.00159533	0.0139332	0.0693764	0.000670069	0.00346501	0.0101275	1.15069e-05	0.000197224	0.00349119	0.00245695	0.0316244	0.0498817	0.000319192	0.00932131	0.0285079	0.0326855	0.313392	0.170743	0.0005613	0.0178379	0.058859
		N3	No	0.0103778	0.0368876	0.151331	0.00110541	0.00962071	0.0759541	0.000376593	0.0025976	0.012644	5.40899e-06	0.000131516	0.00373446	0.00274041	0.0254855	0.061943	0.000291899	0.00664691	0.0310896	0.0356162	0.244336	0.211681	0.000511554	0.0123707	0.0625208
		N3	Yes	0.00859746	0.0371439	0.1218	0.00111693	0.0109482	0.0696102	0.000469134	0.00272267	0.0101617	8.05632e-06	0.000154971	0.00350296	0.00201407	0.0290948	0.058601	0.000261657	0.00857569	0.0334911	0.0267938	0.288324	0.200589	0.000460124	0.016411	0.0691476
[80,∞)	Size T1a T1b	N0	No	0.00701014	0.0287479	0.0245561	0.000705775	0.00726124	0.00975266	0.000237613	0.00188996	0.00188032	3.2258e-06	9.26694e-05	0.000439455	0.0362869	0.0358691	0.00936503	0.00365334	0.00905994	0.00371939	0.440514	0.321048	0.02933	0.00598035	0.0157418	0.00685481
		N0	Yes	0.00673573	0.0269597	0.0230139	0.000871611	0.00901179	0.0118827	0.000341269	0.00187805	0.0017645	5.83737e-06	0.000121229	0.00054953	0.0356605	0.033362	0.00878711	0.00461451	0.0111519	0.00453702	0.440487	0.314198	0.0276416	0.00753448	0.0202815	0.0086086
		N1mi	No	0.00268803	0.0157734	0.0127927	0.000226684	0.00333717	0.0042557	8.99549e-05	0.0010107	0.000964001	1.02291e-06	4.15102e-05	0.000188716	0.0324682	0.0459242	0.0113844	0.00273807	0.00971614	0.00378723	0.389148	0.400628	0.0350881	0.00442515	0.0164541	0.00686895
		N1mi	Yes	0.00266181	0.0147453	0.0119408	0.000344441	0.00492889	0.00616535	0.000134862	0.00102718	0.000915513	2.3068e-06	6.63046e-05	0.000285124	0.0316529	0.0409848	0.0102405	0.00409591	0.0137	0.00528745	0.390983	0.385989	0.0322135	0.00668772	0.0249156	0.0100325
		N1 (not N1mi)	No	0.0047064	0.0276036	0.0273652	0.000396895	0.00584008	0.0091035	0.0001575	0.00176874	0.00206212	1.79099e-06	7.26431e-05	0.000403688	0.0307781	0.0435121	0.0131849	0.00259555	0.00920583	0.00438619	0.368891	0.379586	0.0406374	0.00419481	0.0155899	0.0079553
		N1 (not N1mi)	Yes	0.00449384	0.0251114	0.0249263	0.000581508	0.00839397	0.0128701	0.000227683	0.0017493	0.00191112	3.89448e-06	0.000112918	0.000595193	0.0298505	0.0389888	0.0119411	0.00386269	0.0130328	0.0061655	0.36872	0.367191	0.037563	0.00630692	0.0237022	0.0116985
		N2	No	0.00310848	0.0289189	0.0367659	0.000358088	0.00835775	0.0167075	0.000106548	0.00194339	0.00285272	1.65506e-06	0.00010903	0.000762859	0.020973	0.0470311	0.0182761	0.00241603	0.0135923	0.00830518	0.257468	0.430295	0.0580002	0.00399937	0.0241409	0.0155101
		N2	Yes	0.00300645	0.0269779	0.0360151	0.000389038	0.00901789	0.0185955	0.000152323	0.00187933	0.00276131	2.60547e-06	0.000121311	0.000859974	0.0212347	0.0445384	0.0183454	0.00274779	0.0148878	0.00947224	0.262295	0.419456	0.0577091	0.00448653	0.0270759	0.0179727
		N3	No	0.002566	0.0231372	0.0422494	0.000295596	0.0066868	0.0191993	8.79536e-05	0.00155485	0.00327819	1.36623e-06	8.72319e-05	0.000876637	0.0204411	0.0444273	0.0247968	0.00235476	0.0128398	0.0112683	0.250939	0.406473	0.0786938	0.00389795	0.0228043	0.0210439
		N3	Yes	0.00224531	0.023289	0.0399257	0.000290546	0.00778481	0.0206147	0.00011376	0.00162235	0.00306115	1.94585e-06	0.000104723	0.000953354	0.0185682	0.0450173	0.0238122	0.00240275	0.0150479	0.0122949	0.229359	0.423966	0.0749058	0.00392315	0.0273671	0.0233284
	Size T1c	N0	No	0.00472111	0.0206376	0.0453445	0.000349171	0.00382929	0.0132295	0.000156697	0.00130029	0.00338013	1.56272e-06	4.68357e-05	0.000580323	0.024621	0.047462	0.0218593	0.00182095	0.00880654	0.00637754	0.292677	0.407127	0.0666464	0.00291883	0.0146645	0.0114423
		N0	Yes	0.00442042	0.0185941	0.0392152	0.000572007	0.00621543	0.0202479	0.000223963	0.00129529	0.00300667	3.83086e-06	8.36114e-05	0.000936387	0.0235644	0.0418162	0.0190522	0.00304925	0.0139779	0.00983717	0.291072	0.393819	0.0599324	0.00497875	0.0254211	0.0186652
		N1mi	No	0.0017221	0.010208	0.0204289	0.000145226	0.00215969	0.00679602	5.763e-05	0.000654088	0.00153943	6.55334e-07	2.68638e-05	0.000301364	0.0209565	0.0547806	0.0229803	0.00176728	0.0115899	0.00764481	0.251174	0.477889	0.070828	0.00285621	0.0196272	0.0138655
		N1mi	Yes	0.00170436	0.00970299	0.0190523	0.000220546	0.00324341	0.00983723	8.63522e-05	0.000675926	0.00146076	1.47705e-06	4.36311e-05	0.000454935	0.0204073	0.0490126	0.0207908	0.00264073	0.0163834	0.0107349	0.252076	0.461593	0.0654015	0.00431173	0.0297959	0.0203684
		N1 (not N1mi)	No	0.0029197	0.0175605	0.0435486	0.000246221	0.00371526	0.0144872	9.77076e-05	0.00112521	0.00328164	1.11107e-06	4.62131e-05	0.000642424	0.0192366	0.0510216	0.0265226	0.00162224	0.0107946	0.0088232	0.23056	0.445097	0.0817457	0.00262179	0.0182804	0.0160028
		N1 (not N1mi)	Yes	0.00278078	0.0162009	0.0395423	0.000359836	0.00541546	0.0204167	0.00014089	0.00112858	0.00303174	2.4099e-06	7.28501e-05	0.000944197	0.018599	0.0457131	0.0241037	0.00240674	0.0152805	0.0124454	0.229739	0.430519	0.0758229	0.00392967	0.0277901	0.023614
		N2	No	0.00175257	0.0167034	0.0530874	0.000201892	0.0048274	0.0241244	6.00722e-05	0.00112249	0.00411912	9.3313e-07	6.29752e-05	0.00110151	0.0119131	0.0500705	0.0333573	0.00137236	0.0144707	0.0151585	0.146247	0.458103	0.105861	0.00227173	0.025701	0.0283089
		N2	Yes	0.00169091	0.0157896	0.0517571	0.000218806	0.00527797	0.0267236	8.56709e-05	0.00109993	0.00396827	1.46539e-06	7.10005e-05	0.00123586	0.0120255	0.0473727	0.0335466	0.00155611	0.0158353	0.017321	0.148541	0.446149	0.105527	0.00254078	0.028799	0.0328651
		N3	No	0.00140094	0.0128791	0.0585791	0.000161384	0.00372214	0.02662	4.80194e-05	0.000865493	0.00454523	7.45908e-07	4.85568e-05	0.00121546	0.0112436	0.0455825	0.0434589	0.00129523	0.0131736	0.0197489	0.138028	0.417041	0.137919	0.00214405	0.0233973	0.0368816
		N3	Yes	0.00121216	0.0130258	0.0546258	0.000156854	0.00435414	0.0282048	6.14144e-05	0.000907402	0.00418821	1.05049e-06	5.85729e-05	0.00130436	0.0100935	0.0457579	0.0414552	0.00130611	0.0152955	0.0214044	0.124677	0.430941	0.130405	0.00213259	0.0278173	0.040613
	Size T2	N0	No	0.00461401	0.0271339	0.0998886	0.00034125	0.00503467	0.0291429	0.000153143	0.00170959	0.00744602	1.52727e-06	6.15787e-05	0.00127838	0.014458	0.0436567	0.0399574	0.0010693	0.00810046	0.0116577	0.171866	0.374485	0.121825	0.001714	0.0134888	0.0209158
		N0	Yes	0.00452936	0.0236546	0.084739	0.000586104	0.00790701	0.043753	0.000229482	0.00164782	0.00649702	3.92527e-06	0.000106367	0.00202341	0.013812	0.038816	0.0344301	0.00178729	0.012975	0.0177772	0.170609	0.365564	0.108306	0.00291825	0.0235972	0.0337306
		N1mi	No	0.00170728	0.0136981	0.0468895	0.000143977	0.0028981	0.0155986	5.7134e-05	0.000877722	0.0035334	6.49694e-07	3.60486e-05	0.000691708	0.0124834	0.0514279	0.043768	0.00105274	0.0108806	0.0145602	0.14962	0.448642	0.134898	0.00170139	0.018426	0.026408
		N1mi	Yes	0.00176876	0.01255	0.0426974	0.000228879	0.00419508	0.0220458	8.9615e-05	0.000874254	0.00327365	1.53285e-06	5.64332e-05	0.00101954	0.012115	0.0462564	0.0389662	0.00156769	0.0154621	0.0201193	0.149646	0.435636	0.122576	0.00255969	0.0281203	0.0381746
		N1 (not N1mi)	No	0.00272051	0.0220598	0.0921908	0.000229423	0.00466717	0.0306689	9.10418e-05	0.00141351	0.00694712	1.03527e-06	5.80536e-05	0.00135999	0.0107698	0.0448404	0.0465906	0.000908229	0.00948685	0.0154992	0.129082	0.391174	0.143598	0.00146784	0.0160658	0.0281111
		N1 (not N1mi)	Yes	0.00271104	0.0196361	0.0818725	0.000350811	0.00656376	0.042273	0.000137356	0.00136789	0.00627725	2.34946e-06	8.82972e-05	0.00195496	0.0103726	0.0404281	0.0417373	0.00134223	0.0135139	0.0215501	0.128125	0.380745	0.131293	0.00219156	0.0245772	0.0408894
		N2	No	0.00148593	0.0190981	0.102368	0.000171175	0.00551947	0.0465191	5.09325e-05	0.00128342	0.0079429	7.91158e-07	7.20036e-05	0.00212405	0.00606897	0.0400514	0.0533747	0.000699128	0.0115751	0.024255	0.0745036	0.366437	0.169387	0.0011573	0.0205582	0.0452967
		N2	Yes	0.00150033	0.017423	0.0977144	0.000194144	0.00582398	0.0504526	7.60147e-05	0.00121372	0.00749186	1.30022e-06	7.83456e-05	0.00233324	0.00610372	0.0381423	0.0529665	0.000789827	0.0127498	0.027348	0.0753944	0.359218	0.166616	0.00128961	0.0231876	0.0518905
		N3	No	0.00112238	0.013932	0.107318	0.000129295	0.00402644	0.0487685	3.84712e-05	0.00093625	0.00832698	5.97592e-07	5.25265e-05	0.00222676	0.00541242	0.0344967	0.0660662	0.000623496	0.00996976	0.0300223	0.0664437	0.315616	0.209665	0.0010321	0.017707	0.0560674
		N3	Yes	0.00102521	0.0137113	0.0987712	0.000132663	0.00458326	0.0509982	5.19426e-05	0.000955151	0.00757288	8.88473e-07	6.16551e-05	0.00235847	0.00488341	0.0351451	0.0626867	0.000631919	0.0117479	0.0323668	0.0603209	0.330991	0.197193	0.00103178	0.0213655	0.0614132
	Size T3	N0	No	0.0026842	0.0448303	0.0940903	0.000198522	0.00831822	0.0274513	8.90906e-05	0.00282457	0.0070138	8.8849e-07	0.00010174	0.00120418	0.0123776	0.0494404	0.0311073	0.000915439	0.00917364	0.00907568	0.147136	0.424098	0.0948424	0.00146737	0.0152758	0.0162832
		N0	Yes	0.00233886	0.038833	0.0804363	0.000302651	0.0129807	0.0415314	0.000118499	0.00270517	0.00616713	2.02692e-06	0.000174619	0.00192067	0.0125311	0.0427577	0.0275047	0.00162154	0.0142926	0.0142014	0.154787	0.402685	0.0865212	0.00264761	0.0259934	0.0269459
		N1mi	No	0.000938934	0.0211541	0.0409754	0.000108163	0.00611368	0.0186204	3.21834e-05	0.00142159	0.00317934	4.9992e-07	7.97552e-05	0.000850202	0.0101031	0.0544385	0.0316112	0.00116385	0.0157331	0.014365	0.124028	0.498067	0.10032	0.00192658	0.0279431	0.026827
		N1mi	Yes	0.00089113	0.020602	0.0410555	0.000115313	0.00688663	0.021198	4.51495e-05	0.00143517	0.00314776	7.72278e-07	9.26405e-05	0.000980329	0.010724	0.0509514	0.0315324	0.0013877	0.0170315	0.016281	0.132466	0.479852	0.0991913	0.00226581	0.0309745	0.0308918
		N1 (not N1mi)	No	0.00152842	0.0342988	0.0800234	0.00017607	0.00991256	0.0363649	5.2389e-05	0.00230492	0.00620913	8.13783e-07	0.000129313	0.00166041	0.00890418	0.047788	0.0334244	0.00102574	0.013811	0.015189	0.109309	0.43722	0.106074	0.00169795	0.0245294	0.0283658
		N1 (not N1mi)	Yes	0.00139411	0.0323852	0.0783126	0.0001804	0.0108254	0.0404349	7.06334e-05	0.00225601	0.0060043	1.20818e-06	0.000145626	0.00186996	0.00937163	0.0447396	0.0335983	0.0012127	0.0149551	0.0173477	0.11576	0.421351	0.10569	0.00198007	0.0271982	0.0329157
		N2	No	0.000865551	0.0318786	0.0979204	9.97091e-05	0.00921313	0.0444978	2.96681e-05	0.00214229	0.00759778	4.60849e-07	0.000120189	0.00203176	0.00520239	0.0458247	0.0421967	0.0005993	0.0132436	0.0191754	0.0638653	0.419257	0.133914	0.00099205	0.0235216	0.0358105
		N2	Yes	0.00077904	0.0290758	0.094663	0.000100809	0.00971915	0.048877	3.94704e-05	0.00202547	0.0072579	6.75137e-07	0.000130744	0.00226038	0.00556843	0.0427104	0.043184	0.000720561	0.0142768	0.022297	0.0687824	0.40224	0.135843	0.00117652	0.0259646	0.0423066
		N3	No	0.00066786	0.0238665	0.105732	7.69356e-05	0.00689758	0.0480476	2.28919e-05	0.00160386	0.00820389	3.55591e-07	8.99816e-05	0.00219384	0.00473949	0.0405065	0.0537957	0.000545975	0.0117066	0.0244463	0.0581826	0.370601	0.170723	0.000903779	0.0207918	0.045654
		N3	Yes	0.000537913	0.0232341	0.0974129	6.96066e-05	0.00776643	0.0502968	2.72536e-05	0.00161852	0.00746874	4.66171e-07	0.000104476	0.00232604	0.00450182	0.0399603	0.0520309	0.000582541	0.0133575	0.0268649	0.0556075	0.37634	0.163673	0.00095116	0.0242928	0.0509738
	Size T4	N0	No	0.0431195	0.0718951	0.121553	0.00496724	0.0207781	0.055237	0.00147799	0.00483144	0.00943144	2.29583e-05	0.000271058	0.00252211	0.00782981	0.0340327	0.0337509	0.000901972	0.00983565	0.0153374	0.0961199	0.31137	0.10711	0.00149308	0.0174688	0.0286428
		N0	Yes	0.0393355	0.0681123	0.104229	0.00509006	0.0227678	0.0538161	0.00199295	0.00474481	0.00799133	3.40892e-05	0.000306278	0.00248879	0.00629277	0.0363177	0.0337407	0.000814291	0.0121399	0.0174212	0.0777296	0.342034	0.106138	0.00132956	0.0220784	0.0330552
		N1mi	No	0.0194062	0.040399	0.0631935	0.00223554	0.0116756	0.0287169	0.000665177	0.00271486	0.00490327	1.03325e-05	0.000152312	0.00131121	0.00822279	0.0446239	0.0409443	0.000947242	0.0128966	0.0186062	0.100944	0.408271	0.129939	0.00156801	0.0229053	0.0347476
		N1mi	Yes	0.0185916	0.0384095	0.0541885	0.00240577	0.0128391	0.027979	0.00094195	0.00267567	0.00415469	1.6112e-05	0.000172715	0.00129392	0.00668044	0.0460006	0.0394008	0.000864456	0.0153766	0.0203437	0.0825182	0.433227	0.123943	0.00141146	0.0279649	0.0386004
		N1 (not N1mi)	No	0.0269733	0.0606779	0.116587	0.00310725	0.0175363	0.0529803	0.000924552	0.00407764	0.00904613	1.43615e-05	0.000228768	0.00241907	0.00618789	0.0362875	0.0408978	0.000712827	0.0104873	0.0185851	0.0759634	0.332	0.129791	0.00117998	0.0186262	0.0347081
		N1 (not N1mi)	Yes	0.0247196	0.0568387	0.100005	0.00319874	0.0189994	0.0516352	0.00125243	0.00395948	0.00766748	2.14227e-05	0.000255585	0.00238793	0.00496169	0.0380249	0.040618	0.000642047	0.0127106	0.0209722	0.0612878	0.358113	0.127772	0.00104832	0.0231162	0.0397928
		N2	No	0.0149301	0.0548423	0.138528	0.00171991	0.0158498	0.0629512	0.000511753	0.00368548	0.0107486	7.9493e-06	0.000206766	0.00287434	0.0035337	0.0338378	0.0501358	0.000407073	0.00977933	0.0227831	0.0433803	0.309587	0.159109	0.000673847	0.0173688	0.042548
		N2	Yes	0.0135864	0.0495502	0.116953	0.0017581	0.0165631	0.0603858	0.000688362	0.00345175	0.00896687	1.17744e-05	0.000222811	0.00279261	0.00289968	0.0352473	0.0505084	0.000375222	0.0117821	0.0260789	0.0358174	0.331954	0.158884	0.000612653	0.0214277	0.0494823
		N3	No	0.0115812	0.0402455	0.145624	0.00133413	0.0116312	0.0661756	0.000396965	0.00270455	0.0112992	6.16624e-06	0.000151733	0.00302156	0.00323636	0.0293183	0.0622268	0.00037282	0.00847317	0.0282776	0.0397301	0.268238	0.19748	0.000617147	0.0150489	0.0528091
		N3	Yes	0.00959379	0.0392684	0.118353	0.00124145	0.0131262	0.0611088	0.000486074	0.0027355	0.00907425	8.31424e-06	0.000176577	0.00282605	0.00239738	0.0327059	0.0598461	0.000310224	0.0109326	0.0309002	0.029613	0.308019	0.188257	0.000506527	0.0198827	0.0586303
